# Supplementary material for: 1,3-Dimethyl-3-tetra­decyl-1H-1,5-benzodiazepine-2,4(3H,5H)-dione
Source: Acta Crystallogr Sect E Struct Rep Online. 2011 Feb 19;67(Pt 3):o674. doi: 10.1107/S1600536811005782 (PMC3052003; doi:10.1107/S1600536811005782)
Supplement: Supplementary file 2 [file e-67-0o674-Isup2.hkl]

# 
# h,k,l, Fc-squared, Fo-squared, sigma(Fo-squared) and status flag 
# 
data_I
_shelx_title '  P21/c' 
_shelx_refln_list_code          4 
_shelx_F_calc_maximum      213.66 
_exptl_crystal_F_000       880.00 
_reflns_d_resolution_high  0.7696 
 
loop_ 
 _symmetry_equiv_pos_as_xyz 
 'x, y, z' 
 '-x, y+1/2, -z+1/2' 
 '-x, -y, -z' 
 'x, -y-1/2, z-1/2' 
 
_cell_length_a     8.1286 
_cell_length_b    33.5899 
_cell_length_c     9.4095 
_cell_angle_alpha  90.000 
_cell_angle_beta  114.640 
_cell_angle_gamma  90.000 
 
_shelx_F_squared_multiplier     1.000 
 
loop_ 
 _refln_index_h 
 _refln_index_k 
 _refln_index_l 
 _refln_F_squared_calc 
 _refln_F_squared_meas 
 _refln_F_squared_sigma 
 _refln_observed_status 
   2   0   0     1134.47     1032.29     15.72 o 
   3   0   0       89.27       88.08      3.82 o 
   4   0   0     1205.80     1228.33     16.90 o 
   5   0   0      552.51      579.11     10.38 o 
   6   0   0      633.75      651.60     24.52 o 
   7   0   0     5402.95     5362.37     88.07 o 
   8   0   0        8.12        7.04      6.57 o 
   9   0   0      129.80      120.72     15.71 o 
   2   1   0     1717.67     1650.81     19.17 o 
   3   1   0      998.20      929.13      8.90 o 
   4   1   0      160.38      191.45      6.60 o 
   5   1   0       27.19       22.62      2.12 o 
   6   1   0      712.58      689.68     18.85 o 
   7   1   0      934.08      951.19     16.92 o 
   8   1   0      194.33      211.09      9.31 o 
   9   1   0        0.37       -1.17      5.49 o 
   2   2   0      744.70      667.81     11.77 o 
   3   2   0        2.18        6.79      1.48 o 
   4   2   0      498.54      545.13      6.84 o 
   5   2   0      300.65      309.61      5.83 o 
   6   2   0      188.29      187.11      9.32 o 
   7   2   0       12.39        9.11      4.58 o 
   8   2   0        7.91        5.03      4.58 o 
   9   2   0       59.36       65.19     10.08 o 
   2   3   0      264.63      275.89      4.06 o 
   3   3   0      427.15      494.52      5.55 o 
   4   3   0      232.26      253.31      6.25 o 
   5   3   0      127.71      114.68      4.37 o 
   6   3   0       40.91       40.19      4.72 o 
   7   3   0      203.87      208.18      8.98 o 
   8   3   0       50.46       45.48      5.85 o 
   9   3   0        1.50       13.06      6.22 o 
   2   4   0      279.34      254.57      3.58 o 
   3   4   0      264.63      281.92      4.95 o 
   4   4   0      298.84      283.93      5.75 o 
   5   4   0       21.47       23.23      2.35 o 
   6   4   0       75.02       73.50      5.02 o 
   7   4   0      106.75      103.16      6.72 o 
   8   4   0       15.68       19.59      7.72 o 
   9   4   0        6.21       10.42      5.87 o 
   1   5   0      881.80      776.25      8.57 o 
   2   5   0        0.19       -0.16      0.80 o 
   3   5   0      412.76      417.28      5.17 o 
   4   5   0       98.15       90.48      3.23 o 
   5   5   0       52.05       51.77      2.86 o 
   6   5   0      596.04      604.40     11.65 o 
   7   5   0        6.12        1.25      4.19 o 
   8   5   0        2.79       -3.46      5.11 o 
   9   5   0        9.54       12.54      6.22 o 
   0   6   0     1542.24     1542.19     95.30 o 
   1   6   0     1495.74     1346.60     15.22 o 
   2   6   0      153.33      145.02      2.26 o 
   3   6   0       63.73       61.91      2.21 o 
   4   6   0      143.67      134.87      4.06 o 
   5   6   0        1.28        0.69      1.97 o 
   6   6   0     1537.59     1527.95     21.20 o 
   7   6   0      204.69      211.34     10.89 o 
   8   6   0       51.97       53.55      7.85 o 
   9   6   0        4.04       -1.95      6.56 o 
   1   7   0    40322.10    37762.08    334.74 o 
   2   7   0       37.97       39.06      1.83 o 
   3   7   0      199.46      198.73      3.86 o 
   4   7   0      163.66      137.20      3.22 o 
   5   7   0       30.67       32.42      2.65 o 
   6   7   0     2772.01     2770.50     33.43 o 
   7   7   0       66.35       73.09      6.41 o 
   8   7   0      249.44      246.56     11.56 o 
   9   7   0        2.45        1.26      8.45 o 
   0   8   0    18646.46    18286.55    244.64 o 
   1   8   0    45651.95    43254.82    413.03 o 
   2   8   0      141.40      151.76      2.58 o 
   3   8   0      519.74      489.68      5.96 o 
   4   8   0       18.31       23.20      1.93 o 
   5   8   0        2.26        1.39      2.13 o 
   6   8   0     1470.56     1478.27     20.69 o 
   7   8   0      473.54      465.30     15.07 o 
   8   8   0      670.85      708.05     19.13 o 
   9   8   0        7.00        5.27      7.82 o 
   1   9   0     1684.53     1590.59     15.80 o 
   2   9   0      339.91      343.01      4.40 o 
   3   9   0       37.14       61.12      2.14 o 
   4   9   0      542.95      532.21      5.69 o 
   5   9   0       70.84       67.39      3.54 o 
   6   9   0      165.87      182.97      7.25 o 
   7   9   0      207.58      217.29     12.90 o 
   8   9   0       44.21       52.06      8.05 o 
   9   9   0       26.08       22.37      7.76 o 
   0  10   0    17954.11    17587.16    234.96 o 
   1  10   0      304.11      321.74      6.00 o 
   2  10   0        0.03       -1.98      1.75 o 
   3  10   0      362.38      359.99      4.56 o 
   4  10   0       58.84       52.41      2.26 o 
   5  10   0       23.62       15.86      2.25 o 
   6  10   0     1165.08     1132.00     18.57 o 
   7  10   0      158.52      143.79     11.13 o 
   8  10   0       73.91       92.36      9.25 o 
   9  10   0        9.76       15.31      8.59 o 
   1  11   0       87.72       90.38      2.89 o 
   2  11   0     1453.03     1407.23     12.93 o 
   3  11   0      262.11      240.57      3.79 o 
   4  11   0      374.85      367.16      5.03 o 
   5  11   0       71.36       76.35      3.05 o 
   6  11   0       44.31       49.99      5.80 o 
   7  11   0       17.93       21.19      6.47 o 
   8  11   0      198.45      192.33     11.93 o 
   9  11   0       14.89       17.00     20.43 o 
   0  12   0     4144.44     4008.01     57.47 o 
   1  12   0       67.13       80.36      2.53 o 
   2  12   0        2.57        5.53      1.70 o 
   3  12   0       70.57       72.19      2.44 o 
   4  12   0       37.39       31.68      2.34 o 
   5  12   0     2896.33     2833.95     25.89 o 
   6  12   0      408.36      396.75     13.48 o 
   7  12   0       39.26       34.43     10.77 o 
   8  12   0        5.71       -3.00      7.38 o 
   9  12   0       13.51       -1.65     11.30 o 
   1  13   0       87.86      110.01      3.31 o 
   2  13   0     1392.75     1406.80     13.97 o 
   3  13   0      193.69      166.20      3.65 o 
   4  13   0       52.80       53.00      2.06 o 
   5  13   0     2160.01     2174.07     18.96 o 
   6  13   0       84.05       84.26      8.52 o 
   7  13   0       66.82       76.74      9.78 o 
   8  13   0        1.48        1.99      7.43 o 
   9  13   0        3.94       -9.07     16.25 o 
   0  14   0       88.43       81.51      8.07 o 
   1  14   0      489.33      552.76      7.03 o 
   2  14   0     1107.25     1195.79     12.43 o 
   3  14   0       65.07       61.45      2.48 o 
   4  14   0        8.96        6.98      1.62 o 
   5  14   0     1216.08     1273.00     13.32 o 
   6  14   0       31.19       44.27      6.11 o 
   7  14   0        0.48        8.50      8.07 o 
   8  14   0      143.97      139.26     19.95 o 
   9  14   0       44.05       51.90     21.24 o 
   1  15   0       36.11       50.66      2.54 o 
   2  15   0     5083.71     5346.23     43.87 o 
   3  15   0       93.98       93.60      2.97 o 
   4  15   0       17.44       15.90      1.88 o 
   5  15   0     3311.49     3263.70     36.47 o 
   6  15   0      143.63      147.97      7.37 o 
   7  15   0      176.10      168.74     15.23 o 
   8  15   0       15.28       21.68     19.03 o 
   9  15   0       62.38       26.89     19.27 o 
   0  16   0      132.28      137.60      6.04 o 
   1  16   0     1450.77     1578.56     14.95 o 
   2  16   0     5557.97     5799.59     44.73 o 
   3  16   0      166.86      160.59      4.90 o 
   4  16   0        1.61        1.49      1.70 o 
   5  16   0      747.65      742.29     13.60 o 
   6  16   0       62.43       66.03      5.82 o 
   7  16   0       34.15       40.24     18.77 o 
   8  16   0      360.41      398.83     22.31 o 
   1  17   0      753.72      801.62      9.64 o 
   2  17   0      586.93      566.87      6.43 o 
   3  17   0       58.38       72.99      3.12 o 
   4  17   0      111.52      117.16      4.47 o 
   5  17   0     1648.29     1542.72     22.17 o 
   6  17   0      151.64      152.83      8.07 o 
   7  17   0      174.32      173.28     12.46 o 
   8  17   0       36.00       47.23     21.07 o 
   0  18   0      303.97      348.82     10.25 o 
   1  18   0     1956.49     1983.67     21.34 o 
   2  18   0      481.66      477.88      6.41 o 
   3  18   0      149.86      165.20      4.70 o 
   4  18   0       22.19       21.35      3.14 o 
   5  18   0      155.87      168.49      7.06 o 
   6  18   0      595.83      573.27     12.33 o 
   7  18   0       56.72       49.55      8.61 o 
   8  18   0        4.85       -8.72     14.10 o 
   1  19   0      166.19      180.29      6.18 o 
   2  19   0     1590.57     1641.76     16.57 o 
   3  19   0        3.17       10.06      2.46 o 
   4  19   0      441.10      460.63      9.00 o 
   5  19   0      505.37      503.23     11.56 o 
   6  19   0       15.09       16.43      4.09 o 
   7  19   0      145.55      167.77     12.39 o 
   8  19   0       29.90       26.76     16.42 o 
   0  20   0      551.05      594.28     28.15 o 
   1  20   0       88.05       86.84      4.25 o 
   2  20   0        1.61        2.04      1.71 o 
   3  20   0       60.02       74.46      4.87 o 
   4  20   0     1970.53     1889.63     23.35 o 
   5  20   0       34.46       28.42      4.60 o 
   6  20   0       74.76       77.46      5.65 o 
   7  20   0       20.50       14.75      6.62 o 
   8  20   0        5.43        7.93     15.50 o 
   1  21   0        1.21        1.34      2.49 o 
   2  21   0      658.01      692.47      9.51 o 
   3  21   0      364.07      627.91     10.55 o 
   4  21   0     1933.20     1850.05     25.89 o 
   5  21   0       48.54       60.78      5.51 o 
   6  21   0        6.53        4.86      4.03 o 
   7  21   0       47.97       46.75      5.96 o 
   8  21   0       59.19       45.94     19.93 o 
   0  22   0      822.22      907.78     18.80 o 
   1  22   0      171.98      210.03      6.23 o 
   2  22   0      189.37      199.49      6.20 o 
   3  22   0     1053.17     1150.57     14.83 o 
   4  22   0     1144.13     1102.25     18.11 o 
   5  22   0       96.58       83.22      6.90 o 
   6  22   0        6.50        4.84      4.08 o 
   7  22   0       28.19       12.00      6.08 o 
   8  22   0       18.94       -1.09     14.32 o 
   1  23   0      160.65      176.57      5.93 o 
   2  23   0        3.90        5.79      2.88 o 
   3  23   0     1043.88     1138.63     17.32 o 
   4  23   0      433.29      443.52     10.96 o 
   5  23   0       42.92       39.95      5.19 o 
   6  23   0        1.06       -1.70      4.07 o 
   7  23   0       16.04       15.49      7.16 o 
   8  23   0       54.17       68.23     21.37 o 
   0  24   0      816.05      924.07     19.65 o 
   1  24   0      566.85      595.08     12.52 o 
   2  24   0      809.24      868.65     13.53 o 
   4  24   0        1.25       -2.29      4.26 o 
   5  24   0      108.72       92.51      7.41 o 
   6  24   0       81.24       84.95      7.12 o 
   7  24   0       19.91       11.21      6.95 o 
   8  24   0       78.69       56.71     21.98 o 
   1  25   0       45.39       53.31      4.20 o 
   2  25   0       75.73       84.59      4.90 o 
   3  25   0       78.04       72.52      8.22 o 
   4  25   0      211.81      207.88      9.56 o 
   5  25   0      206.64      198.74      9.82 o 
   6  25   0        1.78        1.67      4.94 o 
   7  25   0       61.73       53.02     15.67 o 
   0  26   0       50.65      133.23     10.64 o 
   1  26   0      295.88      329.51      9.79 o 
   2  26   0      666.40      680.03     13.07 o 
   3  26   0       72.20       74.72      5.59 o 
   4  26   0        0.71       -2.50      5.18 o 
   5  26   0      106.05       91.77      7.45 o 
   6  26   0       37.28       30.35      6.05 o 
   7  26   0       46.74       45.82     10.27 o 
   1  27   0        0.44        1.29      3.28 o 
   2  27   0       66.08       80.02      5.71 o 
   3  27   0      821.58      800.96     14.69 o 
   4  27   0       52.62       51.54      6.36 o 
   5  27   0      163.28      161.36      9.42 o 
   6  27   0        0.38        0.29      6.23 o 
   7  27   0       77.11       79.88      7.17 o 
   0  28   0      131.81      198.21     10.35 o 
   1  28   0        9.59       12.94      3.74 o 
   2  28   0       92.12       95.25      8.05 o 
   3  28   0     1806.40     1734.34     25.03 o 
   4  28   0      207.35      220.96     10.49 o 
   5  28   0       20.43       26.65      6.21 o 
   6  28   0        0.22        6.12      6.63 o 
   7  28   0        0.28        3.26      5.23 o 
   1  29   0       15.01       11.96      3.81 o 
   2  29   0      147.01      151.68      9.07 o 
   3  29   0      479.35      485.45     11.65 o 
   4  29   0       99.37      107.10     11.92 o 
   5  29   0       25.57       27.05      5.88 o 
   6  29   0       15.32       15.24      5.73 o 
   7  29   0       78.95       91.07      7.92 o 
   0  30   0      103.77      176.86     17.23 o 
   1  30   0       11.21        6.86      3.82 o 
   2  30   0       31.62       32.27      5.35 o 
   3  30   0      308.83      321.93      9.79 o 
   4  30   0      170.92      172.96     12.40 o 
   5  30   0        1.27       -5.48      5.03 o 
   6  30   0       15.35       13.98      6.00 o 
   1  31   0       28.82       29.07      5.21 o 
   2  31   0      156.70      162.05     10.19 o 
   3  31   0       29.57       27.39      6.57 o 
   4  31   0      113.13      122.45     15.39 o 
   5  31   0        0.02       -2.50      5.41 o 
   6  31   0        3.12        0.90      5.59 o 
   0  32   0       35.51       91.35     12.91 o 
   1  32   0       50.19       44.09      4.97 o 
   2  32   0      324.70      294.18     10.03 o 
   3  32   0       19.90       24.62      5.01 o 
   4  32   0       30.39       27.34      6.00 o 
   5  32   0       39.98       37.93      6.94 o 
   6  32   0        1.03        7.21      5.88 o 
   1  33   0      104.73       91.97      8.01 o 
   2  33   0       19.03       36.95      5.31 o 
   3  33   0       48.70       39.27      6.15 o 
   4  33   0       69.52       77.38      7.95 o 
   5  33   0       12.82       11.74     10.87 o 
   6  33   0       16.20       16.87      6.47 o 
   0  34   0      149.47      188.58     18.13 o 
   1  34   0        2.73       -5.45      4.14 o 
   2  34   0      697.85      651.65     14.54 o 
   3  34   0       20.52       26.49      5.82 o 
   4  34   0        0.81        6.70      5.60 o 
   5  34   0       39.73       42.05      7.33 o 
   6  34   0        0.04       -1.20      6.14 o 
   1  35   0       33.27       33.89      5.65 o 
   2  35   0      241.75      247.86     10.21 o 
   3  35   0       51.52       56.29      7.01 o 
   4  35   0       15.32        9.25      5.91 o 
   5  35   0       34.10       26.21      6.91 o 
   0  36   0       33.86       63.30      8.20 o 
   1  36   0        0.00       -2.93      4.57 o 
   2  36   0      135.02      148.26      9.84 o 
   3  36   0      231.77      210.32     10.95 o 
   4  36   0        4.76       -5.99      5.50 o 
   5  36   0       16.81       17.04      6.76 o 
   1  37   0       14.88       18.20      5.15 o 
   2  37   0      136.36      146.58      8.57 o 
   3  37   0        0.49       -0.73      5.25 o 
   4  37   0        9.53        6.28      5.91 o 
   5  37   0       30.90       28.93      7.55 o 
   0  38   0        1.06       24.68      7.73 o 
   1  38   0        9.82        9.62      5.84 o 
   2  38   0       20.24       21.53      5.56 o 
   3  38   0       90.10       79.01     13.35 o 
   4  38   0       10.31       16.68      6.74 o 
   1  39   0        0.42       -3.48      4.74 o 
   2  39   0      145.58      133.64      8.60 o 
   3  39   0        1.33        6.80      5.82 o 
   4  39   0        5.29        1.29      6.41 o 
   0  40   0       22.61       22.74      8.86 o 
   1  40   0        5.52       12.36      5.33 o 
   2  40   0       49.25       38.23      6.39 o 
   3  40   0        4.56       -1.20      5.64 o 
   1  41   0        3.81       -3.26      5.28 o 
   2  41   0        0.79        3.20      5.87 o 
   3  41   0        0.67       -8.23      5.49 o 
   0  42   0       31.96       22.67      9.62 o 
   1  42   0      143.75      134.51      9.02 o 
   2  42   0        4.12        2.80      6.15 o 
   1  43   0      249.61      260.00     12.17 o 
  -9   1   1        2.02        6.65      7.68 o 
  -8   1   1        0.31       -6.69      5.67 o 
  -7   1   1       22.37       20.12      4.65 o 
  -6   1   1       46.89       43.23      4.60 o 
  -5   1   1        6.99        6.65      1.37 o 
  -4   1   1      220.24      243.85      4.04 o 
  -3   1   1       14.37       15.13      1.77 o 
   0   1   1       84.73       39.89     12.72 o 
   1   1   1        2.10       -0.74      0.50 o 
   2   1   1      457.47      468.07      4.69 o 
   3   1   1       25.08       24.89      2.25 o 
   4   1   1        4.56        8.17      2.01 o 
   5   1   1        1.24        0.72      2.14 o 
   6   1   1      346.60      336.86     10.60 o 
   7   1   1       31.85       41.42      5.25 o 
   8   1   1        0.22        4.27      4.55 o 
   9   1   1        3.69       10.69     10.89 o 
  -9   2   1       23.41       18.42      7.30 o 
  -8   2   1       25.45       12.51      6.44 o 
  -7   2   1       41.67       41.43      5.24 o 
  -6   2   1       20.95       23.38      4.92 o 
  -5   2   1      133.13      119.15      3.61 o 
  -4   2   1       18.75       14.47      1.47 o 
  -3   2   1      974.32      989.07     11.61 o 
  -2   2   1        0.58        0.13      0.41 o 
  -1   2   1     1947.79     1000.01     27.20 o 
   1   2   1      287.40      268.78      3.61 o 
   2   2   1      350.57      349.52      3.77 o 
   3   2   1        1.14        6.21      2.05 o 
   4   2   1        3.09        5.17      1.82 o 
   5   2   1      401.14      418.82      7.24 o 
   6   2   1      609.07      553.25     11.78 o 
   7   2   1      245.72      244.02      9.21 o 
   8   2   1        3.14        2.25      4.61 o 
   9   2   1        8.04      -10.75      7.53 o 
  -9   3   1        1.60        3.02      6.69 o 
  -8   3   1      121.10      125.99     15.59 o 
  -7   3   1       34.72       23.12      5.32 o 
  -6   3   1       64.32       63.97      4.49 o 
  -5   3   1       57.36       51.85      2.52 o 
  -4   3   1      857.35      881.62      9.24 o 
  -3   3   1        0.06       -1.62      1.08 o 
   0   3   1        0.76       -0.63      0.42 o 
   1   3   1      459.22      438.93      4.58 o 
   2   3   1     1210.48     1223.18      9.54 o 
   3   3   1       75.19       81.99      2.63 o 
   4   3   1        0.33        1.22      1.85 o 
   5   3   1        0.09        2.50      2.18 o 
   6   3   1      602.73      575.41     13.94 o 
   7   3   1      169.17      190.13      8.40 o 
   8   3   1        0.10       -5.42      5.30 o 
   9   3   1       16.66       23.50     14.13 o 
  -9   4   1       40.26       47.48      8.53 o 
  -8   4   1        7.30        8.27      7.40 o 
  -7   4   1       92.89      108.15      7.14 o 
  -6   4   1      131.73      151.17      6.21 o 
  -5   4   1       69.78       61.32      3.31 o 
  -4   4   1       55.62       70.79      2.79 o 
  -3   4   1     1169.04     1149.43      9.95 o 
   1   4   1        8.76        4.66      0.85 o 
   2   4   1      220.06      234.18      3.27 o 
   3   4   1        0.74        2.35      1.81 o 
   4   4   1       75.95       82.73      3.09 o 
   5   4   1     1022.57     1026.21     11.32 o 
   6   4   1      184.34      176.85      7.54 o 
   7   4   1      439.22      442.54     11.30 o 
   8   4   1       21.87       21.05      6.83 o 
   9   4   1        0.04       -4.67      7.71 o 
  -9   5   1        1.53       -8.71      7.97 o 
  -8   5   1       56.04       58.94      9.54 o 
  -7   5   1      136.72      126.29      9.12 o 
  -6   5   1      115.89      123.52      5.79 o 
  -5   5   1      113.82      107.50      3.14 o 
  -4   5   1      498.37      525.50      9.75 o 
  -3   5   1       17.27       17.53      1.39 o 
  -2   5   1      577.56      533.11     12.80 o 
  -1   5   1     2468.23     2422.77     24.70 o 
   0   5   1      757.65      353.21     12.53 o 
   1   5   1     2398.11     2336.52     20.80 o 
   2   5   1       12.01       12.00      1.40 o 
   3   5   1        0.10       -0.97      1.60 o 
   4   5   1      167.71      192.27      4.23 o 
   5   5   1        6.31        3.98      2.40 o 
   6   5   1      121.47      122.20      6.58 o 
   7   5   1      638.82      659.11     22.02 o 
   8   5   1        0.39       -4.65     11.45 o 
   9   5   1       20.15        7.62      8.02 o 
  -9   6   1       20.27       21.85      7.33 o 
  -8   6   1        3.94       13.36      6.77 o 
  -7   6   1      168.30      184.91     10.61 o 
  -6   6   1      857.97      866.46     14.36 o 
  -5   6   1        1.40        0.12      2.21 o 
  -4   6   1      117.10      138.07      3.38 o 
  -3   6   1       15.36        7.47      1.49 o 
  -2   6   1     2300.39     2240.65     20.82 o 
  -1   6   1     8526.13     8143.57     96.34 o 
   0   6   1     2333.49     2233.42     22.67 o 
   1   6   1      724.35      737.55      8.11 o 
   2   6   1        2.63        4.44      1.18 o 
   3   6   1      282.97      305.57      4.67 o 
   4   6   1      190.61      180.89      4.15 o 
   5   6   1      737.50      725.64      9.80 o 
   6   6   1       74.32       74.07      5.42 o 
   7   6   1      109.62      113.38      6.96 o 
   8   6   1       33.25       26.27      7.14 o 
   9   6   1        2.50       10.40      8.33 o 
  -9   7   1        8.43        1.35      8.23 o 
  -8   7   1        6.64       10.01      7.91 o 
  -7   7   1      147.52      139.85      9.81 o 
  -6   7   1      266.86      253.82      7.75 o 
  -5   7   1       48.97       63.33      4.21 o 
  -4   7   1        4.81        5.83      1.81 o 
  -3   7   1       40.04       39.83      1.94 o 
  -2   7   1      562.95      554.19      5.41 o 
  -1   7   1       86.83       90.15      2.51 o 
   0   7   1     5834.54     5654.46     50.57 o 
   1   7   1      304.32      301.02      4.16 o 
   2   7   1      722.01      707.54      7.27 o 
   3   7   1       13.47       14.62      2.01 o 
   4   7   1      417.98      424.95      6.67 o 
   5   7   1       21.91       23.96      2.91 o 
   6   7   1       23.12       26.64      4.35 o 
   7   7   1      332.29      352.72     10.63 o 
   8   7   1        3.04       -1.57      9.80 o 
   9   7   1        7.16       -0.64      7.93 o 
  -9   8   1        0.21        5.76      7.01 o 
  -8   8   1       23.73       22.72      8.31 o 
  -7   8   1       30.97       36.37      6.66 o 
  -6   8   1     1144.58     1104.77     18.94 o 
  -5   8   1      222.69      223.26      6.02 o 
  -4   8   1       70.10       66.59      2.32 o 
  -3   8   1      574.07      612.78      6.91 o 
  -2   8   1     2656.08     2636.10     22.32 o 
  -1   8   1     4041.40     4131.18     40.62 o 
   0   8   1      438.49      399.09      5.71 o 
   1   8   1     8136.57     8050.21     63.67 o 
   2   8   1        6.21       10.25      1.55 o 
   3   8   1      283.93      296.00      5.21 o 
   4   8   1      299.33      308.82      6.92 o 
   5   8   1       41.31       40.56      3.18 o 
   6   8   1      157.12      164.86      9.93 o 
   7   8   1        9.48        8.81      5.50 o 
   8   8   1       40.01       25.12      8.40 o 
   9   8   1        3.64       -0.25      7.76 o 
  -9   9   1        4.27        2.37      6.78 o 
  -8   9   1      142.65      160.72     13.78 o 
  -7   9   1       95.12       82.51      8.21 o 
  -6   9   1       58.61       55.50      5.67 o 
  -5   9   1      103.38      108.15      5.34 o 
  -4   9   1       53.11       61.86      2.43 o 
  -3   9   1       14.91       13.39      1.66 o 
  -2   9   1     1313.72     1255.57     12.40 o 
  -1   9   1     5088.27     4985.96     44.89 o 
   0   9   1     1389.80     1316.26     11.88 o 
   1   9   1      394.54      395.12      5.33 o 
   2   9   1      420.33      423.90      5.38 o 
   3   9   1      150.19      152.15      3.63 o 
   4   9   1      595.16      622.47      7.96 o 
   5   9   1       36.76       41.15      3.27 o 
   6   9   1       51.68       54.59      5.06 o 
   7   9   1       28.92       30.55      8.27 o 
   8   9   1      186.37      184.96     14.41 o 
   9   9   1       12.02       13.05      8.36 o 
  -9  10   1       60.83       41.46     11.99 o 
  -8  10   1      129.74      129.67     13.73 o 
  -7  10   1       50.60       45.68     11.15 o 
  -6  10   1      136.40      125.24     10.49 o 
  -5  10   1      142.83      129.89      5.63 o 
  -4  10   1       31.70       28.52      1.92 o 
  -3  10   1     1776.10     1864.92     15.76 o 
  -2  10   1     4362.81     4264.94     40.09 o 
  -1  10   1     2635.69     2671.23     23.47 o 
   0  10   1      241.90      214.54      3.76 o 
   1  10   1     3553.98     3398.06     30.10 o 
   2  10   1       29.83       38.61      2.34 o 
   3  10   1        2.04        1.56      1.83 o 
   4  10   1      281.03      288.77      5.31 o 
   5  10   1      848.58      811.91     10.20 o 
   6  10   1        4.14       10.47      4.28 o 
   7  10   1       15.34       12.42      7.39 o 
   8  10   1        2.37        5.85      7.75 o 
  -9  11   1       80.36       87.24     13.40 o 
  -8  11   1       71.74       82.76     11.02 o 
  -7  11   1       25.03       27.55      8.04 o 
  -6  11   1       81.41       81.34      6.24 o 
  -5  11   1       11.28       10.42      2.10 o 
  -4  11   1       32.61       30.22      1.85 o 
  -3  11   1      233.46      246.40      5.08 o 
  -2  11   1     3209.95     3165.58     30.64 o 
  -1  11   1     2469.04     2377.82     22.72 o 
   0  11   1       58.45       59.98      2.30 o 
   1  11   1        2.92        4.40      1.67 o 
   2  11   1       38.89       46.97      2.58 o 
   3  11   1      197.90      195.80      4.30 o 
   4  11   1      482.55      499.44      7.20 o 
   5  11   1      786.64      761.48      9.11 o 
   6  11   1       46.71       48.20      6.84 o 
   7  11   1       76.84       71.66      9.67 o 
   8  11   1       43.17       27.89      8.86 o 
  -9  12   1       47.77       66.15     11.29 o 
  -8  12   1        1.33        3.87      8.03 o 
  -7  12   1       47.44       45.66      9.04 o 
  -6  12   1        7.67        8.39      4.57 o 
  -5  12   1        6.17        9.19      2.42 o 
  -4  12   1       46.67       52.37      2.43 o 
  -3  12   1      285.51      331.84      5.95 o 
  -2  12   1      993.44      994.41     11.53 o 
  -1  12   1       75.08       73.58      2.38 o 
   0  12   1       11.40        5.93      1.61 o 
   1  12   1       71.34       70.06      2.89 o 
   2  12   1        0.70        2.01      1.93 o 
   3  12   1      226.09      247.72      4.32 o 
   4  12   1      162.14      142.05      4.36 o 
   5  12   1      142.89      143.39      4.47 o 
   6  12   1       17.09       30.29      6.21 o 
   7  12   1        2.09       -4.66      6.76 o 
   8  12   1       22.88       37.20     10.41 o 
  -9  13   1        6.16        9.50     16.90 o 
  -8  13   1      272.47      267.17     20.25 o 
  -7  13   1        3.65        1.46      8.09 o 
  -6  13   1      119.61      132.04      5.11 o 
  -5  13   1      327.42      320.63      5.53 o 
  -4  13   1      395.20      393.74      5.14 o 
  -3  13   1      343.93      361.40      6.74 o 
  -2  13   1     1317.20     1379.09     15.11 o 
  -1  13   1      261.46      238.35      4.19 o 
   0  13   1      901.44      957.76     10.53 o 
   1  13   1     1247.88     1303.32     13.64 o 
   2  13   1      411.91      439.32      6.43 o 
   3  13   1       35.51       43.16      2.32 o 
   4  13   1       39.23       37.58      2.57 o 
   5  13   1      732.94      701.75     11.32 o 
   6  13   1       18.97       10.85      5.78 o 
   7  13   1      250.76      229.51     14.68 o 
   8  13   1        7.51       -2.36      7.25 o 
  -9  14   1        0.01       -1.01     15.85 o 
  -8  14   1       17.97       35.30     17.21 o 
  -7  14   1        0.49        6.14      7.72 o 
  -6  14   1      773.93      766.87     14.30 o 
  -5  14   1      225.43      224.50      9.21 o 
  -4  14   1      278.21      285.43      5.24 o 
  -3  14   1      253.77      226.15      6.38 o 
  -2  14   1       29.47       36.13      2.92 o 
  -1  14   1     3253.24     3260.16     30.78 o 
   0  14   1       47.59       38.21      2.70 o 
   1  14   1     4065.09     4133.40     36.90 o 
   2  14   1      242.47      266.97      5.50 o 
   3  14   1      214.60      220.50      4.20 o 
   4  14   1       48.62       54.09      2.90 o 
   5  14   1       40.32       46.59      6.06 o 
   6  14   1       23.16       14.15     14.13 o 
   7  14   1        0.00        2.67      8.04 o 
   8  14   1       15.96       16.61      9.92 o 
  -9  15   1      102.15      139.00     27.46 o 
  -8  15   1      184.16      231.76     30.61 o 
  -7  15   1        0.14        2.11     10.20 o 
  -6  15   1        9.70        5.18      6.36 o 
  -5  15   1      793.29      771.22     11.65 o 
  -4  15   1      360.89      381.68      6.21 o 
  -3  15   1      441.09      466.86      7.55 o 
  -2  15   1      130.04      147.97      4.56 o 
  -1  15   1       77.88       94.79      4.31 o 
   0  15   1      724.17      746.00      9.83 o 
   1  15   1     2326.88     2381.66     22.77 o 
   2  15   1     1869.81     1949.09     18.02 o 
   3  15   1        0.00       -0.49      1.80 o 
   4  15   1       40.73       43.38      3.15 o 
   5  15   1      300.08      283.05      8.60 o 
   6  15   1      199.20      185.50     12.07 o 
   7  15   1      397.60      426.03     21.01 o 
   8  15   1       60.55       60.98     12.38 o 
  -9  16   1       28.46       27.28     17.74 o 
  -8  16   1       38.24       44.41     18.61 o 
  -7  16   1       19.36       10.58      8.19 o 
  -6  16   1      498.10      477.48     17.84 o 
  -5  16   1       46.66       56.60      3.97 o 
  -4  16   1      156.70      157.38      4.72 o 
  -3  16   1      132.82      121.67      4.28 o 
  -2  16   1     1483.11     1578.00     17.47 o 
  -1  16   1     3473.01     3534.07     34.12 o 
   0  16   1      223.36      217.46      5.43 o 
   1  16   1      979.63      979.69     11.46 o 
   2  16   1      249.55      244.53      6.46 o 
   3  16   1       48.30       49.68      3.11 o 
   4  16   1       23.13       21.42      2.83 o 
   5  16   1        0.35        7.12      4.01 o 
   6  16   1       14.66       11.22      4.30 o 
   7  16   1        0.00        8.30      8.65 o 
   8  16   1       18.33        3.11     13.80 o 
  -9  17   1      258.14      314.05     36.83 o 
  -8  17   1        1.37       -9.42     12.96 o 
  -7  17   1        0.53       -4.78      8.67 o 
  -6  17   1       21.86       22.24      4.23 o 
  -5  17   1       80.38       86.55      5.37 o 
  -4  17   1       21.73       28.79      2.86 o 
  -3  17   1        0.04        0.62      2.10 o 
  -2  17   1     1296.28     1321.02     15.39 o 
  -1  17   1      549.60      578.68     13.55 o 
   0  17   1       47.71       57.60      4.04 o 
   1  17   1      262.12      246.68      6.00 o 
   2  17   1      235.10      241.25      6.28 o 
   3  17   1        0.23        1.22      1.90 o 
   4  17   1      216.32      195.22      5.92 o 
   5  17   1        0.04       -4.47      4.77 o 
   6  17   1      176.74      186.60      9.01 o 
   7  17   1      167.58      165.09     15.87 o 
   8  17   1       13.07       10.55      9.98 o 
  -9  18   1       15.90       40.47     19.97 o 
  -8  18   1      104.66       72.00     21.81 o 
  -7  18   1       44.93       43.12      8.09 o 
  -6  18   1       39.86       53.13      5.25 o 
  -5  18   1       78.52       91.42      5.55 o 
  -4  18   1       10.85       10.51      2.58 o 
  -3  18   1      833.33      852.83     11.58 o 
  -2  18   1     1319.41     1301.27     15.38 o 
  -1  18   1     1099.36     1155.11     15.22 o 
   0  18   1      277.54      273.31      7.71 o 
   1  18   1       25.93       28.58      4.91 o 
   2  18   1      294.33      283.99      5.40 o 
   3  18   1        7.56        9.98      2.20 o 
   4  18   1     1300.09     1223.34     18.05 o 
   5  18   1       23.78       25.85      7.04 o 
   6  18   1        0.33        0.03      4.43 o 
   7  18   1       34.73       28.48     10.30 o 
   8  18   1        0.49      -16.31     11.45 o 
  -8  19   1      169.21      166.81     26.76 o 
  -7  19   1        4.19        0.99      9.97 o 
  -6  19   1       11.79       11.72      4.33 o 
  -5  19   1        0.22       -2.68      3.98 o 
  -4  19   1       28.62       21.70      3.20 o 
  -3  19   1      170.00      164.85      5.68 o 
  -2  19   1      276.01      277.44      8.69 o 
  -1  19   1      794.10      806.28     13.02 o 
   0  19   1       46.70       45.62      3.36 o 
   1  19   1        6.56       11.39      2.66 o 
   2  19   1      104.72       93.33      3.72 o 
   3  19   1        1.81        1.97      2.11 o 
   4  19   1        1.41        4.51      3.44 o 
   5  19   1      214.55      212.68      8.65 o 
   6  19   1        1.72       -1.18      3.40 o 
   7  19   1       10.08        6.04      8.92 o 
   8  19   1        0.14        3.68     15.94 o 
  -8  20   1       34.00       -3.77     14.15 o 
  -7  20   1        0.16       -3.08      5.03 o 
  -6  20   1       39.86       40.35      5.33 o 
  -5  20   1      259.14      271.01      9.74 o 
  -4  20   1       23.24       24.30      3.40 o 
  -3  20   1      570.43      592.39      9.39 o 
  -2  20   1      760.89      763.30      9.93 o 
  -1  20   1      155.25      160.54      6.04 o 
   0  20   1      624.26      652.41     10.23 o 
   1  20   1       39.21       40.02      3.26 o 
   2  20   1       35.01       36.79      2.91 o 
   3  20   1       66.37       68.61      3.39 o 
   4  20   1     1023.23      994.17     15.87 o 
   5  20   1        0.05       -0.38      3.94 o 
   6  20   1       24.35       25.38      4.37 o 
   7  20   1      172.59      203.19     17.38 o 
   8  20   1       11.32       22.55     16.55 o 
  -8  21   1      111.71       93.15     22.95 o 
  -7  21   1       96.26       93.88      8.37 o 
  -6  21   1        2.17        3.39      5.24 o 
  -5  21   1      215.42      215.68      9.23 o 
  -4  21   1      270.39      294.37      8.10 o 
  -3  21   1      112.05      107.74      4.89 o 
  -2  21   1        2.01        3.42      1.85 o 
  -1  21   1      728.54      707.30     12.30 o 
   0  21   1      514.85      495.84      9.40 o 
   1  21   1       70.34       66.56      3.98 o 
   2  21   1      762.24      736.61     10.31 o 
   3  21   1      128.96      136.86      5.76 o 
   4  21   1       30.19       32.89      4.67 o 
   5  21   1      426.66      432.69     12.94 o 
   6  21   1        1.45        5.88      3.95 o 
   7  21   1       29.10       30.16      8.46 o 
   8  21   1        2.44       15.07     16.34 o 
  -8  22   1        7.20       -7.93     14.10 o 
  -7  22   1       94.12      115.25     10.75 o 
  -6  22   1       29.69       38.27      5.62 o 
  -5  22   1       12.12       19.61      5.09 o 
  -4  22   1       47.07       46.12      4.19 o 
  -3  22   1      278.80      282.48      7.27 o 
  -2  22   1      318.43      323.80      7.57 o 
  -1  22   1        0.89        6.20      3.02 o 
   0  22   1       27.56       28.43      3.60 o 
   1  22   1      107.15      108.92      4.84 o 
   2  22   1      307.58      362.44      7.02 o 
   3  22   1      303.02      312.74      7.91 o 
   4  22   1      566.96      537.52     12.30 o 
   5  22   1        0.12        3.74      4.81 o 
   6  22   1        2.62        6.24      4.14 o 
   7  22   1       52.85       56.48      6.30 o 
  -8  23   1      127.69      155.82     27.33 o 
  -7  23   1        4.39        8.08      4.49 o 
  -6  23   1        1.86       -5.32      4.45 o 
  -5  23   1       39.34       27.45      5.36 o 
  -4  23   1      351.97      346.90      8.61 o 
  -3  23   1       45.86       49.68      4.17 o 
  -2  23   1        3.37        2.67      2.80 o 
  -1  23   1      321.68      320.38     10.61 o 
   0  23   1        1.40        1.50      2.97 o 
   1  23   1      206.68      203.92      7.87 o 
   2  23   1        5.66        0.68      3.31 o 
   3  23   1      393.97      405.58      9.69 o 
   4  23   1        4.14        2.12      3.97 o 
   5  23   1      232.31      238.98     10.98 o 
   6  23   1        0.78       -1.67      4.08 o 
   7  23   1       40.54       38.78      6.36 o 
  -8  24   1       12.87       17.43     18.74 o 
  -7  24   1        2.96        3.26      4.68 o 
  -6  24   1       58.58       58.92      6.44 o 
  -5  24   1       42.83       35.90      5.80 o 
  -4  24   1       37.76       37.28      4.88 o 
  -3  24   1      132.56      133.15      8.12 o 
  -2  24   1       74.33       74.19      7.70 o 
  -1  24   1        2.99        5.71      2.91 o 
   0  24   1       12.77       13.47      3.50 o 
   1  24   1      114.11       99.54      4.92 o 
   2  24   1        2.63        4.45      3.32 o 
   3  24   1        0.55       -3.39      3.04 o 
   4  24   1        1.98        2.23      4.03 o 
   5  24   1       29.64       27.05      6.08 o 
   6  24   1        1.12        0.56      5.68 o 
   7  24   1        1.80        1.70      5.23 o 
  -8  25   1       15.67        5.61     17.74 o 
  -7  25   1       50.91       59.90      6.33 o 
  -6  25   1        0.67       -0.06      4.85 o 
  -5  25   1        1.89        6.88      5.04 o 
  -4  25   1       28.26       16.05      4.39 o 
  -3  25   1      408.80      411.73     11.22 o 
  -2  25   1        3.80        1.22      3.06 o 
  -1  25   1        2.19        4.16      3.11 o 
   0  25   1      420.54      397.90      9.87 o 
   1  25   1      182.44      172.36      6.35 o 
   2  25   1        1.59       -2.00      3.37 o 
   3  25   1        0.76       -4.67      3.11 o 
   4  25   1        4.12        3.57      5.40 o 
   5  25   1        7.45       10.07      5.37 o 
   6  25   1        5.36       10.98      4.70 o 
   7  25   1        0.75        1.64      6.73 o 
  -8  26   1       17.22       15.63     18.42 o 
  -7  26   1       23.37       23.58      5.67 o 
  -6  26   1       12.52        8.03      5.25 o 
  -5  26   1       95.60      100.42      7.73 o 
  -4  26   1       18.74       20.15      4.60 o 
  -3  26   1      169.96      146.90      7.15 o 
  -2  26   1        0.23        4.60      3.31 o 
  -1  26   1        7.53       14.90      3.56 o 
   0  26   1       47.78       51.17      4.28 o 
   1  26   1       54.04       56.48      4.53 o 
   2  26   1        7.53        8.14      3.36 o 
   3  26   1      616.54      614.95     11.41 o 
   4  26   1      177.93      172.71      7.16 o 
   5  26   1        1.65        8.68      5.46 o 
   6  26   1        0.81       -6.53      4.35 o 
   7  26   1       72.48       53.95      9.44 o 
  -7  27   1      120.26      130.97      8.66 o 
  -6  27   1        1.12       -0.34      6.16 o 
  -5  27   1        4.67        2.01      4.83 o 
  -4  27   1      111.32      105.42      8.13 o 
  -3  27   1      133.12      140.76      6.91 o 
  -2  27   1      167.69      150.12      6.59 o 
  -1  27   1       21.89       23.59      3.84 o 
   0  27   1      476.34      459.19      9.98 o 
   1  27   1       49.68       46.50      4.54 o 
   2  27   1       16.87       21.32      3.71 o 
   3  27   1        0.51        1.54      3.43 o 
   4  27   1       22.37       26.81      4.60 o 
   5  27   1       21.87       16.63      5.71 o 
   6  27   1        4.63       11.99      5.84 o 
   7  27   1       23.87       29.25      9.02 o 
  -7  28   1       84.45       91.46      7.98 o 
  -6  28   1        0.25        0.90      5.06 o 
  -5  28   1       47.54       31.04      6.21 o 
  -4  28   1      199.88      212.13      9.03 o 
  -3  28   1       99.24       91.26      6.14 o 
  -2  28   1       19.71       29.83      4.60 o 
  -1  28   1      232.72      211.69      8.38 o 
   0  28   1       22.27       19.49      3.85 o 
   1  28   1       89.90       94.60      5.58 o 
   2  28   1        9.35        6.59      7.28 o 
   3  28   1      680.58      666.67     12.35 o 
   4  28   1       62.85       68.38      5.44 o 
   5  28   1       24.31       29.33      6.43 o 
   6  28   1       10.46       15.69      5.23 o 
  -7  29   1        0.87        2.26      5.46 o 
  -6  29   1        3.82        2.57      5.37 o 
  -5  29   1        1.33        2.85      5.32 o 
  -4  29   1       93.66       90.12      6.76 o 
  -3  29   1      255.84      255.27     10.57 o 
  -2  29   1      214.64      194.83      8.91 o 
  -1  29   1      126.39      122.46      6.72 o 
   0  29   1      138.31      137.28      6.53 o 
   1  29   1       10.08       12.67      3.92 o 
   2  29   1        1.02        2.97      4.04 o 
   3  29   1      405.20      379.71     11.99 o 
   4  29   1      150.98      143.12      8.80 o 
   5  29   1       35.79       39.55      6.77 o 
   6  29   1       42.06       23.80      6.33 o 
  -7  30   1       74.43       91.14     13.41 o 
  -6  30   1       10.47       15.96      5.91 o 
  -5  30   1       11.93        9.24      5.58 o 
  -4  30   1        8.56        7.63      4.68 o 
  -3  30   1     1186.12     1091.00     31.73 o 
  -2  30   1       29.87       32.76      6.29 o 
  -1  30   1        0.53        0.71      3.59 o 
   0  30   1      113.91      119.45      6.35 o 
   1  30   1      262.88      256.15     11.87 o 
   2  30   1      497.63      454.40     11.31 o 
   3  30   1      172.58      189.80      8.28 o 
   4  30   1      461.42      474.61     12.27 o 
   5  30   1       21.16       10.61      6.96 o 
   6  30   1        0.00       -7.89      5.26 o 
  -7  31   1        4.05        8.19      6.12 o 
  -6  31   1       20.62       12.69      6.02 o 
  -5  31   1       97.92      108.52      8.91 o 
  -4  31   1        3.54       11.48      4.85 o 
  -3  31   1        7.89       19.52      4.76 o 
  -2  31   1       68.74       77.32      6.15 o 
  -1  31   1      187.34      171.00      7.56 o 
   0  31   1        6.13        2.19      3.83 o 
   1  31   1        0.45        4.68      4.22 o 
   2  31   1       74.88       78.94      6.14 o 
   3  31   1       39.85       26.66      5.74 o 
   4  31   1      140.93      143.18      8.08 o 
   5  31   1       59.36       54.32     17.47 o 
   6  31   1       86.23       86.74     10.25 o 
  -6  32   1       13.79        7.30      5.77 o 
  -5  32   1        0.05        2.47      5.62 o 
  -4  32   1      343.21      321.46     12.82 o 
  -3  32   1      460.89      403.45     11.33 o 
  -2  32   1        3.81        0.65      4.24 o 
  -1  32   1       10.13       14.04      4.23 o 
   0  32   1      143.38      140.34      7.12 o 
   1  32   1      361.32      323.23     19.19 o 
   2  32   1      158.54      156.02      8.04 o 
   3  32   1        8.46        5.43      4.88 o 
   4  32   1       36.22       43.68      5.79 o 
   5  32   1        3.48       -1.44      6.96 o 
   6  32   1        2.29        4.29      5.89 o 
  -6  33   1        9.79       13.62      6.37 o 
  -5  33   1        3.13        4.92      9.15 o 
  -4  33   1       90.69       67.78      6.70 o 
  -3  33   1      136.74      155.43      8.20 o 
  -2  33   1        1.49        5.35      4.38 o 
  -1  33   1       57.84       50.46      5.39 o 
   0  33   1       95.51       93.63      6.27 o 
   1  33   1       10.63       15.14      4.60 o 
   2  33   1       24.80       20.57      4.94 o 
   3  33   1        2.96        4.66      5.86 o 
   4  33   1      147.00      140.15      8.41 o 
   5  33   1       25.19       19.82      7.94 o 
  -6  34   1        0.31        0.86      5.93 o 
  -5  34   1       13.19       12.04      6.91 o 
  -4  34   1      144.63      134.58      8.49 o 
  -3  34   1       56.75       58.85      6.14 o 
  -2  34   1       13.72        5.82      4.54 o 
  -1  34   1       21.31       25.72      4.77 o 
   0  34   1      170.73      174.32      9.70 o 
   1  34   1       18.39       23.20      5.08 o 
   2  34   1       97.81      106.69      7.25 o 
   3  34   1       82.65       91.35      7.81 o 
   4  34   1       10.34       12.70      5.18 o 
   5  34   1       29.28       40.67      9.04 o 
  -6  35   1        0.20       -1.88      6.13 o 
  -5  35   1        0.01       -4.70      5.66 o 
  -4  35   1        7.37        5.40      4.94 o 
  -3  35   1      800.76      764.48     24.37 o 
  -2  35   1      302.32      320.33     13.99 o 
  -1  35   1       68.49       59.13      6.23 o 
   0  35   1       84.87       98.94      6.69 o 
   1  35   1       29.77       32.88      5.53 o 
   2  35   1        1.48        0.61      4.49 o 
   3  35   1        2.82        6.22      5.30 o 
   4  35   1      143.00      130.72      8.44 o 
   5  35   1      174.24      193.87     14.50 o 
  -5  36   1        2.11       -8.45      5.63 o 
  -4  36   1       63.67       55.82      8.08 o 
  -3  36   1      260.69      256.27     11.86 o 
  -2  36   1        1.43        6.39      4.79 o 
  -1  36   1        2.14        2.02      4.78 o 
   0  36   1       26.34       24.00      4.87 o 
   1  36   1       31.97       28.01      5.47 o 
   2  36   1        2.92        3.42      4.59 o 
   3  36   1      139.76      130.32      9.18 o 
   4  36   1      214.13      193.35     10.00 o 
   5  36   1        4.01       -1.71      7.85 o 
  -5  37   1        4.49       -2.89      6.42 o 
  -4  37   1       59.84       73.52      7.43 o 
  -3  37   1      151.60      157.02      9.95 o 
  -2  37   1      139.10      133.97      8.66 o 
  -1  37   1       88.19       88.42      7.25 o 
   0  37   1        2.75        3.64      4.82 o 
   1  37   1        5.05        2.87      4.71 o 
   2  37   1       67.33       81.24      7.10 o 
   3  37   1       31.39       35.15      6.45 o 
   4  37   1        0.96       -1.53      6.23 o 
  -5  38   1       21.84       19.86      7.07 o 
  -4  38   1       37.11       30.85      6.32 o 
  -3  38   1      204.97      171.44      9.32 o 
  -2  38   1       77.43       87.19      7.49 o 
  -1  38   1        4.34        4.08      4.82 o 
   0  38   1       13.81        5.00      4.92 o 
   1  38   1        6.06        9.76      5.24 o 
   2  38   1       24.28       29.24      5.79 o 
   3  38   1       23.46       38.09      9.75 o 
   4  38   1       34.03       49.11      8.14 o 
  -4  39   1       79.65       80.27      7.88 o 
  -3  39   1       12.07        5.26      6.41 o 
  -2  39   1       32.03       24.85      5.84 o 
  -1  39   1       55.42       42.15      6.29 o 
   0  39   1        2.12       -5.93      4.79 o 
   1  39   1       56.20       63.95      7.69 o 
   2  39   1       22.03        1.86      5.12 o 
   3  39   1       39.41       38.44      6.96 o 
  -4  40   1       19.04       16.40      6.59 o 
  -3  40   1       91.87       85.33      7.67 o 
  -2  40   1       44.03       45.43      6.63 o 
  -1  40   1        6.18        6.67      5.52 o 
   0  40   1       11.47        9.40      5.29 o 
   1  40   1       25.84       25.67      5.99 o 
   2  40   1        2.08        2.75      5.99 o 
   3  40   1        0.02        0.49      5.93 o 
  -3  41   1       73.12       54.93      6.88 o 
  -2  41   1       41.08       32.78      6.43 o 
  -1  41   1        0.46       -0.39      7.79 o 
   0  41   1        2.86       -3.15      5.03 o 
   1  41   1       31.09       24.31      6.24 o 
   2  41   1        5.51       -1.74      6.00 o 
  -2  42   1       21.65       27.67      9.73 o 
  -1  42   1      106.07      103.61      8.50 o 
   0  42   1        0.90        2.35      5.92 o 
   1  42   1        1.12        0.50      5.38 o 
   2  42   1       80.60       59.11     17.47 o 
  -1  43   1       40.75       38.83      6.88 o 
   0  43   1        0.01        1.01      6.04 o 
   1  43   1       25.64       22.20      6.35 o 
 -10   0   2      190.33      201.37     20.03 o 
  -9   0   2        3.10       14.58     10.28 o 
  -8   0   2        4.73        9.57      9.02 o 
  -7   0   2      163.77      170.30     18.42 o 
  -6   0   2      152.74      164.15     18.66 o 
  -5   0   2      596.23      626.05     30.70 o 
  -4   0   2     9352.24     9447.67    130.84 o 
  -3   0   2     4995.73     4879.73     69.16 o 
  -2   0   2    10300.85    10212.97    140.32 o 
   0   0   2        0.00        0.43      1.24 o 
   1   0   2      797.63      790.29      8.57 o 
   2   0   2     2693.55     2692.56     24.90 o 
   3   0   2      895.30      947.72     12.92 o 
   4   0   2        8.78        7.10      3.10 o 
   5   0   2       58.72       59.02      5.00 o 
   6   0   2     2480.62     2399.14     43.30 o 
   7   0   2      278.53      278.20     23.32 o 
   8   0   2       20.82        3.51     17.61 o 
 -10   1   2        0.19        5.94      8.05 o 
  -9   1   2       22.06       31.04      7.74 o 
  -8   1   2       21.14       14.33      6.93 o 
  -7   1   2       60.61       59.95      8.17 o 
  -6   1   2      169.78      167.08      8.63 o 
  -5   1   2      291.34      339.88     10.86 o 
  -4   1   2     6096.19     6448.33     63.75 o 
  -3   1   2      817.89      791.77      8.86 o 
  -2   1   2      896.13      810.69      9.65 o 
   0   1   2     3633.00     3509.96     30.58 o 
   1   1   2      188.61      190.51      2.56 o 
   2   1   2       31.30       36.20      1.83 o 
   3   1   2     4547.28     4924.85     34.61 o 
   4   1   2       75.02       66.92      3.22 o 
   5   1   2      385.03      367.86      6.78 o 
   6   1   2       41.88       53.75      5.32 o 
   7   1   2       13.95       19.98      6.08 o 
   8   1   2       10.89        5.81      6.05 o 
 -10   2   2       87.80      102.60     11.04 o 
  -9   2   2        2.85        2.84      7.82 o 
  -8   2   2      260.44      248.17     13.70 o 
  -7   2   2      186.95      185.01     13.25 o 
  -6   2   2       82.97      104.01     12.05 o 
  -5   2   2      550.71      556.77     11.15 o 
  -4   2   2     3745.56     3883.94     36.48 o 
  -3   2   2     3027.58     3039.65     24.07 o 
  -2   2   2     5280.61     5267.49     52.12 o 
  -1   2   2    14253.99    13297.42    127.41 o 
   0   2   2     1637.67     1403.18     13.95 o 
   1   2   2      225.67      249.40      3.05 o 
   2   2   2     1914.34     1924.24     14.12 o 
   3   2   2       21.39       25.33      2.62 o 
   4   2   2        0.14        0.85      1.93 o 
   5   2   2       12.48        8.14      2.66 o 
   6   2   2      575.30      574.79     17.55 o 
   7   2   2      178.80      170.67     12.26 o 
   8   2   2        2.22       -2.25      5.85 o 
 -10   3   2       17.10       30.36      8.46 o 
  -9   3   2        7.80        0.36      6.50 o 
  -8   3   2      502.07      463.82     16.39 o 
  -7   3   2      458.28      426.16     17.67 o 
  -6   3   2       21.10       22.63      4.42 o 
  -5   3   2      202.63      228.42      5.41 o 
  -4   3   2     1372.09     1306.84     13.66 o 
  -3   3   2      718.76      685.99      7.19 o 
  -2   3   2      916.52      824.62     12.15 o 
  -1   3   2    19085.34    17800.24    170.06 o 
   0   3   2      103.35       91.50      2.69 o 
   1   3   2      602.99      611.77      5.89 o 
   2   3   2     2115.53     2248.33     17.55 o 
   3   3   2        0.03       -0.02      1.62 o 
   4   3   2        0.58        0.46      1.93 o 
   5   3   2       25.44       25.13      2.94 o 
   6   3   2       68.15       70.20      5.74 o 
   7   3   2       33.86       26.85      5.74 o 
   8   3   2        1.04        7.43      7.65 o 
 -10   4   2        9.43       10.84      7.83 o 
  -9   4   2        2.71       13.55      7.22 o 
  -8   4   2      161.61      171.66     13.97 o 
  -7   4   2      588.56      536.77     19.25 o 
  -6   4   2        0.95       -4.78      3.57 o 
  -5   4   2      472.85      482.75     25.47 o 
  -4   4   2        0.61        0.32      1.67 o 
  -3   4   2      594.20      616.46      6.49 o 
  -2   4   2      403.05      393.69      6.63 o 
  -1   4   2     3462.90     3247.82     29.03 o 
   0   4   2    15281.87    14559.15    120.43 o 
   1   4   2       68.80       51.11      1.91 o 
   2   4   2     5158.31     5380.61     35.52 o 
   3   4   2     1241.55     1250.52     11.23 o 
   4   4   2       61.10       58.07      2.53 o 
   5   4   2       86.48       83.55      4.00 o 
   6   4   2       52.09       50.67      5.20 o 
   7   4   2       23.99       26.49      5.52 o 
   8   4   2       10.37       27.95      9.08 o 
 -10   5   2        6.03        8.66      7.68 o 
  -9   5   2       53.94       65.24      9.32 o 
  -8   5   2       39.03       45.64      9.33 o 
  -7   5   2      552.26      456.61     18.13 o 
  -6   5   2        0.00       -5.63      3.80 o 
  -5   5   2      538.25      549.53     15.27 o 
  -4   5   2      836.71      844.34      8.12 o 
  -3   5   2     1298.90     1260.48     11.83 o 
  -2   5   2     1714.69     1663.75     21.86 o 
  -1   5   2       42.73       35.59      1.68 o 
   0   5   2    24871.40    24024.61    228.45 o 
   1   5   2     1453.44     1468.26     12.87 o 
   2   5   2     1856.17     1992.63     14.44 o 
   3   5   2        1.00        2.62      2.10 o 
   4   5   2      203.14      217.42      4.47 o 
   5   5   2      100.75      105.97      4.59 o 
   6   5   2      132.63      131.01      7.14 o 
   7   5   2      385.27      391.09     12.39 o 
   8   5   2        2.03        1.88      7.00 o 
 -10   6   2       70.47       92.09     10.88 o 
  -9   6   2       14.32       14.78      7.40 o 
  -8   6   2       34.33       30.58      9.43 o 
  -7   6   2      128.77      109.41     11.21 o 
  -6   6   2      128.42      129.13      7.59 o 
  -5   6   2     1278.26     1251.46     17.41 o 
  -4   6   2        0.14        0.23      1.40 o 
  -3   6   2       39.15       43.13      2.12 o 
  -2   6   2       72.93       86.12      2.66 o 
  -1   6   2     1934.69     1852.34     15.26 o 
   0   6   2     8291.20     7619.98     64.53 o 
   1   6   2      310.19      285.15      4.00 o 
   2   6   2     4540.67     4952.56     34.33 o 
   3   6   2      107.94      107.97      3.73 o 
   4   6   2      254.54      242.93      5.00 o 
   5   6   2      161.49      150.61      8.47 o 
   6   6   2      127.49      137.39      7.71 o 
   7   6   2      431.06      455.15     14.48 o 
   8   6   2        0.89        2.15      9.36 o 
 -10   7   2      236.79      262.53     19.10 o 
  -9   7   2       41.50       46.44      8.45 o 
  -8   7   2        4.94        6.42      7.55 o 
  -7   7   2        0.63        7.46      7.35 o 
  -6   7   2       10.61        7.11      4.56 o 
  -5   7   2     2118.11     2138.22     22.16 o 
  -4   7   2      728.18      789.38      7.48 o 
  -3   7   2     2224.25     2290.28     20.08 o 
  -2   7   2     2649.90     2683.00     22.99 o 
  -1   7   2       22.10       19.67      1.39 o 
   0   7   2     1353.23     1316.69     12.87 o 
   1   7   2       97.45       86.53      2.46 o 
   2   7   2     1723.48     1878.07     15.08 o 
   3   7   2      436.00      463.04      5.81 o 
   4   7   2      354.32      374.70      5.56 o 
   5   7   2      508.36      483.55     10.24 o 
   6   7   2       69.47       71.00      6.27 o 
   7   7   2      130.05      127.84     14.53 o 
   8   7   2        2.36       -5.42      7.22 o 
 -10   8   2      254.37      252.91     18.61 o 
  -9   8   2       68.71       56.06     10.57 o 
  -8   8   2       33.18       29.50      8.64 o 
  -7   8   2       57.76       62.93      9.61 o 
  -6   8   2       99.41      101.47      7.93 o 
  -5   8   2        1.86        2.08      1.58 o 
  -4   8   2       50.03       47.12      1.93 o 
  -3   8   2     9044.21     9844.31     78.66 o 
  -2   8   2      795.55      737.11      7.39 o 
  -1   8   2       25.97       23.85      1.61 o 
   0   8   2      444.02      448.72      5.71 o 
   1   8   2      380.83      347.93      4.63 o 
   2   8   2      290.06      305.49      5.49 o 
   3   8   2        4.98        4.96      1.74 o 
   4   8   2      131.57      128.56      3.67 o 
   5   8   2     1242.18     1226.33     16.81 o 
   6   8   2       22.20       29.13      6.87 o 
   7   8   2       16.99       23.55      7.78 o 
   8   8   2       10.22        6.86      7.90 o 
  -9   9   2        0.00       -9.65      7.75 o 
  -8   9   2        6.25        8.50      7.98 o 
  -7   9   2        0.00        7.42      7.27 o 
  -6   9   2        0.32       -6.31      4.21 o 
  -5   9   2      222.42      244.33      4.79 o 
  -4   9   2      449.95      485.05      5.15 o 
  -3   9   2     8043.24     8759.74     66.58 o 
  -2   9   2     4297.04     4250.17     33.38 o 
  -1   9   2     1178.70     1155.52     11.02 o 
   0   9   2     1579.84     1505.89     14.04 o 
   1   9   2      268.00      277.19      4.54 o 
   2   9   2      536.29      582.27      6.50 o 
   3   9   2      606.88      644.70      7.47 o 
   4   9   2      139.12      159.68      4.14 o 
   5   9   2     1658.33     1617.97     18.22 o 
   6   9   2       30.47       29.80      4.96 o 
   7   9   2       15.70       12.45      7.17 o 
   8   9   2        5.33       -7.71      7.18 o 
  -9  10   2       11.31       -0.44      8.35 o 
  -8  10   2      315.93      297.41     17.43 o 
  -7  10   2      212.25      215.03     13.04 o 
  -6  10   2       14.15       14.98      2.89 o 
  -5  10   2       90.62      103.98      3.21 o 
  -4  10   2       55.56       64.88      2.23 o 
  -3  10   2      250.02      261.69      4.57 o 
  -2  10   2    11212.81    11317.13     89.97 o 
  -1  10   2       46.84       58.49      2.43 o 
   0  10   2      362.30      349.56      5.25 o 
   1  10   2      769.55      727.81      7.95 o 
   2  10   2       47.73       47.77      2.59 o 
   3  10   2        4.81        6.53      1.94 o 
   4  10   2      116.92      124.97      4.21 o 
   5  10   2      729.69      710.65     10.52 o 
   6  10   2      228.45      233.69      9.40 o 
   7  10   2      243.43      233.45     20.35 o 
   8  10   2        0.39        4.19      7.55 o 
  -9  11   2      164.11      148.92     19.44 o 
  -8  11   2        9.15        5.04      7.41 o 
  -7  11   2        0.07        2.34      5.33 o 
  -6  11   2     1555.65     1393.21     19.35 o 
  -5  11   2        0.77        3.16      1.76 o 
  -4  11   2      144.75      166.39      3.34 o 
  -3  11   2        9.33        9.21      1.75 o 
  -2  11   2     2114.30     2061.88     19.52 o 
  -1  11   2     1966.94     1918.25     17.18 o 
   0  11   2      810.83      765.39      8.60 o 
   1  11   2      298.41      341.65      5.73 o 
   2  11   2       83.34       81.26      3.03 o 
   3  11   2       73.99       86.55      3.25 o 
   4  11   2       48.38       52.27      3.26 o 
   5  11   2       17.25       15.57      3.15 o 
   6  11   2       57.51       58.26      7.35 o 
   7  11   2      144.24      145.32     12.90 o 
   8  11   2      119.08      129.74     13.02 o 
  -9  12   2       67.52       90.39     23.19 o 
  -8  12   2      195.30      199.84     17.60 o 
  -7  12   2      128.17      145.78     10.40 o 
  -6  12   2     3589.52     3421.77     41.51 o 
  -5  12   2        0.23        0.32      1.81 o 
  -4  12   2      578.81      623.79      6.67 o 
  -3  12   2      985.99     1085.38     12.90 o 
  -2  12   2      339.49      335.93      5.48 o 
  -1  12   2       14.89       17.02      2.07 o 
   0  12   2      225.79      213.17      4.52 o 
   1  12   2    26895.22    27566.33    215.15 o 
   2  12   2      122.99      127.37      3.73 o 
   3  12   2       78.57       87.11      3.05 o 
   4  12   2        9.52        5.79      2.81 o 
   5  12   2      548.49      551.38     10.58 o 
   6  12   2      233.36      223.57     11.50 o 
   7  12   2       34.31       38.09     14.56 o 
   8  12   2      221.85      227.23     18.67 o 
  -9  13   2      122.31      142.03     41.93 o 
  -8  13   2       17.45       19.16     14.08 o 
  -7  13   2       12.43       19.84      6.52 o 
  -6  13   2       37.57       60.49      3.48 o 
  -5  13   2      104.94       94.75      3.43 o 
  -4  13   2        9.36       11.96      1.87 o 
  -3  13   2       62.39       82.66      3.96 o 
  -2  13   2       37.25       32.82      2.60 o 
  -1  13   2      571.48      552.08      9.60 o 
   0  13   2       26.68       38.95      2.63 o 
   1  13   2        1.39        0.73      2.41 o 
   2  13   2        7.58        9.60      1.98 o 
   3  13   2        0.51        2.69      1.82 o 
   4  13   2        0.08       -2.84      2.80 o 
   5  13   2       19.59       26.21      3.66 o 
   6  13   2        0.29       -2.12      5.47 o 
   7  13   2       10.20       -0.80      7.30 o 
   8  13   2      251.08      254.78     25.07 o 
  -9  14   2       77.66       87.27     14.62 o 
  -8  14   2       61.79       50.70     11.78 o 
  -7  14   2       38.13       34.38      7.10 o 
  -6  14   2      527.50      531.71     11.41 o 
  -5  14   2       22.66       21.83      2.64 o 
  -4  14   2      275.33      312.69      6.63 o 
  -3  14   2     1083.70     1186.33     14.14 o 
  -2  14   2      337.21      381.55      6.39 o 
  -1  14   2        6.27       11.69      2.33 o 
   0  14   2      251.76      253.58      5.17 o 
   1  14   2     2743.87     2935.53     26.00 o 
   2  14   2       18.85       22.62      2.18 o 
   3  14   2       84.04       95.88      3.62 o 
   4  14   2      682.20      669.71     11.53 o 
   5  14   2      170.06      181.09      6.90 o 
   6  14   2       69.45       75.22     11.15 o 
   7  14   2        4.48       15.85     11.82 o 
   8  14   2      133.28      125.01     23.74 o 
  -9  15   2      169.44      205.40     31.09 o 
  -8  15   2       20.39       18.06     12.96 o 
  -7  15   2       72.39       64.45      9.53 o 
  -6  15   2       47.42       52.41      3.81 o 
  -5  15   2       94.55      105.93      4.34 o 
  -4  15   2        5.24        8.51      1.98 o 
  -3  15   2     1360.49     1555.48     16.42 o 
  -2  15   2       11.99       15.99      2.24 o 
  -1  15   2        1.09       -2.16      2.06 o 
   0  15   2       48.20       47.81      2.91 o 
   1  15   2       53.76       76.90      4.08 o 
   2  15   2      388.84      367.87      5.89 o 
   3  15   2       86.95       84.50      3.58 o 
   4  15   2     3577.29     3482.63     39.05 o 
   5  15   2        0.21        3.40      3.61 o 
   6  15   2       10.88       17.55      7.23 o 
   7  15   2      110.88      138.38     21.85 o 
   8  15   2        0.76       -9.59     15.46 o 
  -9  16   2      325.12      277.97     35.39 o 
  -8  16   2       13.08       27.20     18.09 o 
  -7  16   2        5.35       -0.54      7.06 o 
  -6  16   2        0.08        4.87      3.80 o 
  -5  16   2       23.04       29.07      3.53 o 
  -4  16   2        8.72        7.71      2.36 o 
  -3  16   2      860.45      912.73     11.19 o 
  -2  16   2     3767.58     3947.86     35.12 o 
  -1  16   2        0.08        2.24      2.15 o 
   0  16   2      487.57      478.02      7.07 o 
   1  16   2       40.37       45.82      2.99 o 
   2  16   2       42.86       47.19      3.59 o 
   3  16   2       30.89       34.46      3.05 o 
   4  16   2     1195.84     1145.30     18.74 o 
   5  16   2       36.10       40.58      5.00 o 
   6  16   2        0.68       -5.67      3.83 o 
   7  16   2        5.18        4.13      9.11 o 
   8  16   2        1.07       -8.50     15.02 o 
  -9  17   2       82.86       74.19     22.34 o 
  -8  17   2       21.79       32.45     18.66 o 
  -7  17   2       36.02       34.09      5.93 o 
  -6  17   2       12.79        9.14      4.21 o 
  -5  17   2        0.27       -1.11      3.00 o 
  -4  17   2        0.67        2.38      2.40 o 
  -3  17   2      192.10      209.58      5.23 o 
  -2  17   2     1274.19     1281.37     12.68 o 
  -1  17   2      250.32      220.02      5.67 o 
   0  17   2        0.43       -1.74      2.13 o 
   1  17   2      276.24      246.05      5.37 o 
   2  17   2     1106.68     1107.38     12.07 o 
   3  17   2      282.73      274.51      6.10 o 
   4  17   2        0.00        3.46      3.26 o 
   5  17   2        1.34       -5.69      3.79 o 
   6  17   2       15.06       14.85      4.62 o 
   7  17   2       10.65       -5.88     12.79 o 
  -9  18   2        0.20      -11.96     14.15 o 
  -8  18   2        0.90       15.94     16.25 o 
  -7  18   2        0.57       -1.40      4.90 o 
  -6  18   2       30.85       30.49      4.81 o 
  -5  18   2      836.45      794.97     14.27 o 
  -4  18   2       69.87       67.77      4.18 o 
  -3  18   2     1122.73     1220.04     20.88 o 
  -2  18   2       14.19       13.17      1.86 o 
  -1  18   2       26.11       21.15      2.63 o 
   0  18   2        1.77        1.06      2.82 o 
   1  18   2      702.07      711.51      9.60 o 
   2  18   2       83.21       94.17      3.61 o 
   3  18   2        1.16        1.55      2.36 o 
   4  18   2      356.67      380.13     10.74 o 
   5  18   2        0.04        3.79      4.20 o 
   6  18   2       15.54       21.92      5.04 o 
   7  18   2       94.67       88.10     13.35 o 
  -9  19   2      178.84      186.83     30.96 o 
  -8  19   2       22.81        4.25     15.33 o 
  -7  19   2       23.39       24.27      6.25 o 
  -6  19   2       12.23        6.28      5.23 o 
  -5  19   2     2183.15     2075.31     31.74 o 
  -4  19   2       28.49       27.40      3.73 o 
  -3  19   2     1171.05     1193.71     16.14 o 
  -2  19   2        7.61        5.42      2.02 o 
  -1  19   2      259.45      254.06      7.47 o 
   0  19   2     1212.62     1171.79     15.70 o 
   1  19   2       38.88       33.35      3.06 o 
   2  19   2     1690.62     1823.96     19.03 o 
   3  19   2       73.30       82.35      3.89 o 
   4  19   2       65.14       71.27      5.89 o 
   5  19   2      195.55      174.66      8.19 o 
   6  19   2       44.60       37.58      8.85 o 
   7  19   2      373.54      435.92     24.40 o 
  -9  20   2       16.36       21.07     19.05 o 
  -8  20   2       30.26       36.35     17.91 o 
  -7  20   2      235.90      238.32      8.75 o 
  -6  20   2       34.97       34.58      5.29 o 
  -5  20   2     1899.02     1844.44     45.51 o 
  -4  20   2       50.25       48.13      4.30 o 
  -3  20   2       21.97       19.18      3.19 o 
  -2  20   2      288.57      271.89      5.75 o 
  -1  20   2       40.13       46.35      3.86 o 
   0  20   2     1382.57     1353.05     17.30 o 
   1  20   2     1006.39     1006.43     13.27 o 
   2  20   2     1292.25     1382.39     16.49 o 
   3  20   2       15.24       14.98      2.82 o 
   4  20   2      404.75      385.53     10.85 o 
   5  20   2       28.30       23.78      5.11 o 
   6  20   2        0.00        0.95      3.67 o 
   7  20   2       72.02       76.15     16.49 o 
  -8  21   2      134.99      179.38     29.08 o 
  -7  21   2      218.93      226.86      9.01 o 
  -6  21   2        0.62        0.30      4.55 o 
  -5  21   2       46.08       41.94      5.59 o 
  -4  21   2       64.20       72.71      5.07 o 
  -3  21   2       16.61       13.73      3.20 o 
  -2  21   2       14.68       17.43      2.51 o 
  -1  21   2       87.87       85.71      4.19 o 
   0  21   2      567.44      552.82      9.69 o 
   1  21   2      289.05      283.83      7.04 o 
   2  21   2      534.52      540.45     10.47 o 
   3  21   2      185.66      164.33      5.99 o 
   4  21   2       36.55       28.74      5.10 o 
   5  21   2      234.05      242.29      9.80 o 
   6  21   2       30.52       27.48      5.49 o 
   7  21   2       14.29       12.42      9.98 o 
  -8  22   2      169.71      191.38     28.69 o 
  -7  22   2       93.33       89.59      7.43 o 
  -6  22   2        0.20       -0.71      4.60 o 
  -5  22   2      278.66      272.01      8.97 o 
  -4  22   2      716.15      703.61     14.45 o 
  -3  22   2        0.02       -2.86      3.11 o 
  -2  22   2      427.22      424.95      8.85 o 
  -1  22   2        2.89        6.65      3.29 o 
   0  22   2      175.15      172.20      9.78 o 
   1  22   2       45.25       46.28      3.62 o 
   2  22   2        3.01        6.83      2.78 o 
   3  22   2     1635.27     1515.75     19.04 o 
   4  22   2       28.90       27.93      5.32 o 
   5  22   2        0.93        5.44      4.60 o 
   6  22   2        5.02        1.45      4.87 o 
   7  22   2        1.03        2.98     14.80 o 
  -8  23   2      163.68      214.41     21.63 o 
  -7  23   2       35.94       32.81      8.46 o 
  -6  23   2       58.17       58.01      6.33 o 
  -5  23   2        6.33        8.98      4.41 o 
  -4  23   2      265.83      289.00      8.14 o 
  -3  23   2      300.25      309.38      8.92 o 
  -2  23   2       35.59       57.12      4.33 o 
  -1  23   2        0.20       -0.22      3.54 o 
   0  23   2      100.64      105.34      5.00 o 
   1  23   2      266.66      260.70      7.17 o 
   2  23   2        0.52        1.81      2.68 o 
   3  23   2      624.29      547.07     10.77 o 
   4  23   2       23.83       17.86      5.03 o 
   5  23   2      176.98      182.30      9.12 o 
   6  23   2        3.74        7.57      5.40 o 
   7  23   2        5.04        3.73     10.53 o 
  -8  24   2      165.80      183.97     12.99 o 
  -7  24   2        0.08        5.44      4.94 o 
  -6  24   2       13.17        1.39      4.73 o 
  -5  24   2      183.13      193.52      8.79 o 
  -4  24   2        0.10        7.06      3.48 o 
  -3  24   2        2.48        1.47      3.59 o 
  -2  24   2      469.38      457.47      9.65 o 
  -1  24   2      335.65      315.40      7.98 o 
   0  24   2      308.63      297.08      7.54 o 
   1  24   2       18.52       21.15      3.57 o 
   2  24   2      146.84      142.03      6.19 o 
   3  24   2      268.81      240.64      7.45 o 
   4  24   2        0.55       -5.41      4.20 o 
   5  24   2       44.29       58.05      6.33 o 
   6  24   2       28.33       19.61      5.84 o 
   7  24   2        0.78       -5.74      6.28 o 
  -8  25   2        0.96        7.89      7.59 o 
  -7  25   2        0.04        0.89      4.77 o 
  -6  25   2       30.39       28.90      5.88 o 
  -5  25   2        0.74        9.79      4.26 o 
  -4  25   2      932.65      902.97     14.88 o 
  -3  25   2       59.48       68.57      5.48 o 
  -2  25   2      216.40      251.75      7.68 o 
  -1  25   2      146.74      153.61      6.99 o 
   0  25   2       62.18       64.14      4.52 o 
   1  25   2       18.73       15.11      3.60 o 
   2  25   2      221.65      196.75      7.74 o 
   3  25   2      334.23      315.11     11.07 o 
   4  25   2      123.08      126.99      8.48 o 
   5  25   2       84.46       79.06      7.85 o 
   6  25   2      124.40      134.58     10.45 o 
  -8  26   2      124.96      137.52     18.33 o 
  -7  26   2       45.18       42.32      6.33 o 
  -6  26   2       39.45       32.14      6.02 o 
  -5  26   2       86.68       76.09      6.19 o 
  -4  26   2       66.52       59.17      5.11 o 
  -3  26   2       55.37       72.23      5.18 o 
  -2  26   2       79.93       97.29      5.49 o 
  -1  26   2      506.71      481.68     16.73 o 
   0  26   2      233.95      234.22      7.28 o 
   1  26   2        2.94        2.32      3.41 o 
   2  26   2       58.03       53.98      5.07 o 
   3  26   2       27.34       22.15      4.54 o 
   4  26   2        4.76        6.27      4.20 o 
   5  26   2        2.51        6.63      5.63 o 
   6  26   2      129.67      157.67     10.15 o 
  -8  27   2       93.14       87.42     11.50 o 
  -7  27   2        3.23        0.91      5.16 o 
  -6  27   2        0.61       -1.03      4.96 o 
  -5  27   2       85.82      114.85      7.17 o 
  -4  27   2     1112.32     1054.34     18.61 o 
  -3  27   2       16.60       12.99      4.32 o 
  -2  27   2      299.49      305.89      9.62 o 
  -1  27   2      898.13      899.55     17.28 o 
   0  27   2        1.09        4.42      3.71 o 
   1  27   2       75.50       64.95      5.00 o 
   2  27   2      226.85      209.63      8.25 o 
   3  27   2       80.45       84.06      6.11 o 
   4  27   2       83.09       94.28      6.77 o 
   5  27   2        0.16        0.91      5.35 o 
   6  27   2      226.95      260.42     12.51 o 
  -7  28   2       77.00       83.13     11.70 o 
  -6  28   2       86.33       87.42      7.85 o 
  -5  28   2        3.09       10.31      4.55 o 
  -4  28   2      384.52      390.86     11.15 o 
  -3  28   2       92.67      100.98      6.51 o 
  -2  28   2       36.94       38.12      4.57 o 
  -1  28   2      185.00      183.44      8.10 o 
   0  28   2       73.84       83.10      5.30 o 
   1  28   2        9.15       15.79      4.24 o 
   2  28   2      620.05      582.11     12.77 o 
   3  28   2      718.96      682.37     14.04 o 
   4  28   2        0.05       -4.30      4.25 o 
   5  28   2        0.67        0.68      5.52 o 
   6  28   2        9.56        5.44      5.83 o 
  -7  29   2       24.38       21.82      6.14 o 
  -6  29   2        6.60        7.65      5.50 o 
  -5  29   2       49.07       55.73      6.05 o 
  -4  29   2       24.30       28.36      6.15 o 
  -3  29   2       73.95       62.96      6.31 o 
  -2  29   2      103.10       94.46      5.47 o 
  -1  29   2       28.10       30.24      4.94 o 
   0  29   2       46.32       49.32      5.48 o 
   1  29   2      280.02      274.76      9.06 o 
   2  29   2      214.25      196.66      8.42 o 
   3  29   2      147.19      146.76      7.77 o 
   4  29   2        5.03       12.92      4.81 o 
   5  29   2       36.51       32.03      6.81 o 
   6  29   2       13.16        3.86      7.02 o 
  -7  30   2      166.68      192.47     10.91 o 
  -6  30   2       44.23       56.65      7.27 o 
  -5  30   2       15.77       17.34      5.04 o 
  -4  30   2       11.88       13.08      5.41 o 
  -3  30   2        1.01        4.52      4.60 o 
  -2  30   2       53.99       59.32      5.27 o 
  -1  30   2        4.02       12.02      4.43 o 
   0  30   2        3.99        5.82      4.46 o 
   1  30   2       45.08       55.08      6.60 o 
   2  30   2      269.26      266.63     12.57 o 
   3  30   2       19.75       19.28      4.75 o 
   4  30   2        1.52        4.36      4.63 o 
   5  30   2        6.03        6.13      6.05 o 
   6  30   2        1.86       10.95      7.49 o 
  -7  31   2       69.64       81.19      8.33 o 
  -6  31   2       11.46       10.24      6.54 o 
  -5  31   2       30.54       32.86      7.21 o 
  -4  31   2      127.75      135.00      8.01 o 
  -3  31   2       10.55        4.53      4.58 o 
  -2  31   2       12.09       17.43      4.21 o 
  -1  31   2       22.90       17.42      4.26 o 
   0  31   2      117.20      121.24      7.41 o 
   1  31   2      140.81      128.65      8.65 o 
   2  31   2      535.87      535.77     14.05 o 
   3  31   2        8.01       14.47      4.84 o 
   4  31   2       11.59       13.04      6.09 o 
   5  31   2       31.67       37.49      8.03 o 
  -7  32   2        0.01        9.58      8.51 o 
  -6  32   2        0.29        1.94      5.64 o 
  -5  32   2      183.56      194.30     10.48 o 
  -4  32   2        0.07       -6.41      4.27 o 
  -3  32   2       34.51       38.89      5.62 o 
  -2  32   2        5.18        9.38      4.25 o 
  -1  32   2       57.48       52.67      5.36 o 
   0  32   2        0.01       -2.23      3.84 o 
   1  32   2       48.37       49.02      6.12 o 
   2  32   2       36.47       32.35      4.71 o 
   3  32   2        8.94       12.82      4.78 o 
   4  32   2        6.71        2.53      6.30 o 
   5  32   2       80.89       90.69     10.67 o 
  -6  33   2       15.95       13.36      6.47 o 
  -5  33   2       37.23       29.61      5.94 o 
  -4  33   2       26.36       32.81      5.82 o 
  -3  33   2      303.26      322.33     10.92 o 
  -2  33   2      359.51      344.14      9.90 o 
  -1  33   2       14.60       18.49      4.37 o 
   0  33   2        5.76        3.16      4.09 o 
   1  33   2        4.24        1.17      4.41 o 
   2  33   2        1.24        1.88      4.34 o 
   3  33   2      148.54      150.42      8.40 o 
   4  33   2       44.71       49.27      7.50 o 
   5  33   2      415.65      419.23     16.01 o 
  -6  34   2       17.69       15.42     12.91 o 
  -5  34   2        0.38        2.91      4.94 o 
  -4  34   2        5.30        8.78      5.11 o 
  -3  34   2      441.36      456.25     16.12 o 
  -2  34   2      286.88      274.91      9.99 o 
  -1  34   2       66.95       63.78      5.45 o 
   0  34   2       61.56       67.99      6.01 o 
   1  34   2       32.21       45.26      5.86 o 
   2  34   2       64.43       72.88      6.69 o 
   3  34   2        1.72       -0.54      4.47 o 
   4  34   2      172.94      174.47     13.21 o 
   5  34   2      151.13      176.59     14.46 o 
  -6  35   2        3.91        0.48      6.24 o 
  -5  35   2        0.31        6.20      5.23 o 
  -4  35   2       58.87       54.65      6.65 o 
  -3  35   2      158.21      167.02      8.99 o 
  -2  35   2       51.62       50.85      5.67 o 
  -1  35   2        0.85       -1.08      3.96 o 
   0  35   2        8.50        5.95      4.67 o 
   1  35   2       54.74       51.74      6.12 o 
   2  35   2        8.98        7.31      4.88 o 
   3  35   2       93.68      101.74      8.47 o 
   4  35   2      114.12       93.44     11.30 o 
  -5  36   2       11.52       16.74      5.68 o 
  -4  36   2      182.05      172.31      9.77 o 
  -3  36   2       65.94       60.60      6.72 o 
  -2  36   2      120.49      114.49      7.76 o 
  -1  36   2        0.11       -3.20      3.91 o 
   0  36   2       53.99       47.09      6.00 o 
   1  36   2        2.17        1.84      4.58 o 
   2  36   2      193.26      200.89     10.56 o 
   3  36   2      144.69      137.27      9.64 o 
   4  36   2       20.92       19.49      8.26 o 
  -5  37   2        1.76        5.67      8.69 o 
  -4  37   2       10.73       12.67      5.56 o 
  -3  37   2        7.83       14.39      6.15 o 
  -2  37   2        0.00       -5.88      4.13 o 
  -1  37   2        0.06        1.54      4.42 o 
   0  37   2       60.87       60.18      7.86 o 
   1  37   2       64.13       43.62      6.18 o 
   2  37   2        1.99       -5.07      4.50 o 
   3  37   2       11.92       15.36      6.23 o 
   4  37   2        4.35      -10.61      7.07 o 
  -5  38   2       32.53       32.32      7.28 o 
  -4  38   2      224.55      224.08     11.14 o 
  -3  38   2        0.94        3.29      6.70 o 
  -2  38   2        0.02       -3.52      4.41 o 
  -1  38   2        0.23        0.00      4.68 o 
   0  38   2       14.97       12.24      5.13 o 
   1  38   2      215.91      228.51     10.69 o 
   2  38   2        4.84        4.77      5.70 o 
   3  38   2       74.09       73.13      9.68 o 
  -4  39   2       19.06       10.94      5.96 o 
  -3  39   2       26.61       21.37      6.14 o 
  -2  39   2       41.52       39.42     10.18 o 
  -1  39   2        6.39       12.33      5.24 o 
   0  39   2        4.48        2.28      4.89 o 
   1  39   2       72.36       75.94      9.00 o 
   2  39   2       58.71       56.17      7.63 o 
   3  39   2       41.48       46.93      8.71 o 
  -4  40   2       77.47       71.57      9.65 o 
  -3  40   2       29.36       22.25      6.52 o 
  -2  40   2       56.88       57.68      6.53 o 
  -1  40   2        2.34        4.89      5.16 o 
   0  40   2       40.66       30.91      6.25 o 
   1  40   2       65.75       68.10      8.40 o 
   2  40   2       33.45       26.69      7.09 o 
  -3  41   2       31.37       24.08      6.63 o 
  -2  41   2      141.39      149.25      8.82 o 
  -1  41   2       26.05       10.97      6.16 o 
   0  41   2        0.35       -1.96      5.15 o 
   1  41   2        0.57        1.05      5.20 o 
   2  41   2       18.34       27.37      7.90 o 
  -2  42   2      184.89      176.45      9.51 o 
  -1  42   2        2.53       -0.30      5.75 o 
   0  42   2        5.75        2.04      5.52 o 
   1  42   2        5.89        2.90      5.48 o 
  -1  43   2       33.00       19.89      7.07 o 
 -10   1   3        0.15        6.91      7.54 o 
  -9   1   3        7.82        0.51      6.50 o 
  -8   1   3        6.46        2.47     10.84 o 
  -7   1   3        0.01       -5.76      6.41 o 
  -6   1   3        0.95        6.92      7.17 o 
  -5   1   3        0.14        2.67      1.76 o 
  -4   1   3       14.12       16.18      1.74 o 
  -3   1   3       46.30       40.67      2.12 o 
  -2   1   3      354.66      344.45      4.48 o 
  -1   1   3       11.86       11.17      1.59 o 
   0   1   3       92.56       90.28      2.43 o 
   1   1   3       11.41        9.64      1.60 o 
   2   1   3        2.97        0.17      1.50 o 
   3   1   3       10.63       11.52      1.90 o 
   4   1   3        0.40       -0.89      2.00 o 
   5   1   3       39.56       31.91      3.40 o 
   6   1   3       82.42       82.32      7.94 o 
   7   1   3        0.80        5.71      5.80 o 
   8   1   3        4.86        6.18      6.61 o 
 -10   2   3       11.30        9.67      7.51 o 
  -9   2   3       14.55       11.55      7.13 o 
  -8   2   3       54.10       34.94      7.50 o 
  -7   2   3        9.05        1.63      6.92 o 
  -6   2   3       64.49       62.34      8.22 o 
  -5   2   3       64.25       70.18      3.01 o 
  -4   2   3       13.10       18.13      1.62 o 
  -3   2   3        9.53        2.68      1.67 o 
  -2   2   3      724.07      690.72      7.38 o 
  -1   2   3       12.85        7.78      1.55 o 
   0   2   3       49.58       58.81      2.37 o 
   1   2   3        7.12        5.32      1.65 o 
   2   2   3     2914.04     3041.60     20.65 o 
   3   2   3       35.30       27.84      2.05 o 
   4   2   3       34.41       32.80      2.75 o 
   5   2   3       16.58       23.15      3.42 o 
   6   2   3       70.34       76.82      7.74 o 
   7   2   3       11.08       19.82      6.51 o 
   8   2   3        1.26        1.33      7.57 o 
 -10   3   3        0.64       -0.25      7.27 o 
  -9   3   3       64.06       85.71      9.83 o 
  -8   3   3        0.75        1.95      7.79 o 
  -7   3   3        0.02       -3.16      6.56 o 
  -6   3   3       11.75        7.43      5.94 o 
  -5   3   3      109.09       97.88      3.46 o 
  -4   3   3       32.44       47.93      2.30 o 
  -3   3   3      107.09      117.78      3.24 o 
  -2   3   3     1671.89     1655.71     14.62 o 
  -1   3   3      286.43      298.29      4.58 o 
   0   3   3      207.20      218.66      3.76 o 
   1   3   3      287.46      274.16      3.99 o 
   2   3   3      422.03      422.87      4.78 o 
   3   3   3       11.66       11.53      1.82 o 
   4   3   3       11.11       10.25      2.41 o 
   5   3   3       38.81       47.75      4.27 o 
   6   3   3       37.31       39.94      6.55 o 
   7   3   3        6.18        2.16      5.62 o 
   8   3   3       35.58       50.75      9.90 o 
 -10   4   3       12.73       12.58      9.87 o 
  -9   4   3       77.41       71.40      9.43 o 
  -8   4   3      181.41      157.18     15.31 o 
  -7   4   3        1.23        7.69      7.00 o 
  -6   4   3       71.55       71.70      8.27 o 
  -5   4   3      161.39      171.76      7.00 o 
  -4   4   3     1052.99     1154.77     11.07 o 
  -3   4   3      286.67      249.15      4.98 o 
  -2   4   3     2066.74     1985.92     16.31 o 
  -1   4   3        2.66        0.34      1.33 o 
   0   4   3      508.28      541.92      6.02 o 
   1   4   3       63.89       51.44      2.45 o 
   2   4   3     1268.11     1385.21     10.68 o 
   3   4   3        4.05       10.42      1.94 o 
   4   4   3       22.15       24.63      2.87 o 
   5   4   3       74.74       62.60      4.54 o 
   6   4   3      128.83      139.45     11.32 o 
   7   4   3        0.34        4.71      7.69 o 
   8   4   3       30.35       35.09      9.36 o 
 -10   5   3        5.37       12.28      7.57 o 
  -9   5   3       14.45       29.24     12.83 o 
  -8   5   3      152.22      146.46     12.81 o 
  -7   5   3       14.98       16.15      7.21 o 
  -6   5   3       47.05       48.87      7.66 o 
  -5   5   3       88.50       78.43      2.77 o 
  -4   5   3        0.10        1.13      1.78 o 
  -3   5   3        0.02       -3.35      2.24 o 
  -2   5   3     1747.05     1672.80     14.90 o 
  -1   5   3      969.28      968.21      9.59 o 
   0   5   3       84.09       81.43      2.80 o 
   1   5   3      713.07      679.08      7.34 o 
   2   5   3      413.41      462.72      5.29 o 
   3   5   3        4.10        7.62      1.91 o 
   4   5   3       95.19       96.68      3.88 o 
   5   5   3      242.33      242.71      7.95 o 
   6   5   3       37.30       32.13      6.19 o 
   7   5   3       36.74       34.40      8.22 o 
   8   5   3      130.87      146.52     13.82 o 
 -10   6   3        1.99       -7.24      6.91 o 
  -9   6   3       35.51       46.93     10.19 o 
  -8   6   3      106.34       96.94     11.13 o 
  -7   6   3        2.71        4.15     11.92 o 
  -6   6   3        2.95       -0.02      6.68 o 
  -5   6   3        0.03       -0.17      1.68 o 
  -4   6   3     2682.37     2871.31     26.72 o 
  -3   6   3      867.38      871.31     10.26 o 
  -2   6   3     1301.15     1264.23     11.95 o 
  -1   6   3        3.92        7.35      1.52 o 
   0   6   3        1.62       29.95      2.56 o 
   1   6   3      180.84      156.83      3.74 o 
   2   6   3      138.44      173.14      3.71 o 
   3   6   3      252.85      258.98      5.06 o 
   4   6   3       15.50       15.35      2.34 o 
   5   6   3      275.65      272.15      8.13 o 
   6   6   3      499.19      445.36     14.00 o 
   7   6   3      188.54      179.30     10.94 o 
   8   6   3       16.15       19.29      8.66 o 
 -10   7   3       11.84       26.95      8.70 o 
  -9   7   3        0.56        7.95      7.92 o 
  -8   7   3      108.99      110.15     11.73 o 
  -7   7   3       27.91       20.48      7.72 o 
  -6   7   3        0.09       -1.62      2.52 o 
  -5   7   3        0.46       -0.15      1.64 o 
  -4   7   3       15.19       23.44      2.47 o 
  -3   7   3       79.94       92.17      4.81 o 
  -2   7   3      588.43      532.26      6.48 o 
  -1   7   3      139.94      137.98      3.07 o 
   0   7   3      277.75      276.89      4.64 o 
   1   7   3       11.80       15.45      2.26 o 
   2   7   3      819.74      898.92      8.64 o 
   3   7   3       55.05       47.84      2.91 o 
   4   7   3      185.98      183.38      4.64 o 
   5   7   3        7.93        5.27      3.52 o 
   6   7   3        0.31       -0.60      5.09 o 
   7   7   3       50.11       42.18      8.84 o 
   8   7   3       33.23       28.79      9.40 o 
 -10   8   3        0.71        1.76      8.25 o 
  -9   8   3        9.50       13.94      8.62 o 
  -8   8   3       82.36      104.24     11.62 o 
  -7   8   3      117.24      112.39      9.77 o 
  -6   8   3       90.06       85.16      4.46 o 
  -5   8   3      203.53      179.52      3.75 o 
  -4   8   3     3378.51     3513.98     32.22 o 
  -3   8   3     1241.07     1264.66     13.73 o 
  -2   8   3      250.52      272.52      4.70 o 
  -1   8   3        4.09        7.78      1.74 o 
   0   8   3       22.56       23.25      2.14 o 
   1   8   3        1.47        0.33      2.23 o 
   2   8   3        3.08        2.12      1.84 o 
   3   8   3      343.41      317.83      6.14 o 
   4   8   3      104.89       99.17      3.72 o 
   5   8   3      268.39      263.17      6.80 o 
   6   8   3      122.31      126.62      8.98 o 
   7   8   3        0.17       -0.80      7.13 o 
   8   8   3        2.59        3.09      8.01 o 
 -10   9   3       47.91       42.12     13.80 o 
  -9   9   3       11.62        9.02     14.36 o 
  -8   9   3       62.75       69.34     10.28 o 
  -7   9   3       10.92        6.71      5.04 o 
  -6   9   3      124.90      152.71      4.48 o 
  -5   9   3      154.13      177.52      3.86 o 
  -4   9   3       87.10       79.57      3.32 o 
  -3   9   3      686.77      770.93      9.16 o 
  -2   9   3        0.11        0.57      1.96 o 
  -1   9   3       30.24       29.64      2.31 o 
   0   9   3      415.13      454.56      9.37 o 
   1   9   3     1891.06     1949.06     17.61 o 
   2   9   3      879.22      958.33      9.93 o 
   3   9   3       90.97       89.99      3.39 o 
   4   9   3       29.07       32.59      3.26 o 
   5   9   3      107.97      100.43      7.44 o 
   6   9   3       32.23       55.17      9.53 o 
   7   9   3        3.22        1.99      7.22 o 
   8   9   3        8.95       -8.71     12.13 o 
 -10  10   3       11.97       -3.24     15.77 o 
  -9  10   3        6.36       14.63      8.70 o 
  -8  10   3       31.08       36.64     11.70 o 
  -7  10   3       90.03       90.19      8.64 o 
  -6  10   3        7.04       10.55      2.39 o 
  -5  10   3       81.75       84.42      2.96 o 
  -4  10   3      554.85      564.51      7.96 o 
  -3  10   3      149.24      172.36      4.74 o 
  -2  10   3      320.49      351.69      5.47 o 
  -1  10   3       36.21       30.38      2.77 o 
   0  10   3        8.63        8.18      2.54 o 
   1  10   3      396.86      395.71      6.22 o 
   2  10   3      113.85      130.93      3.96 o 
   3  10   3        1.14        1.93      1.89 o 
   4  10   3        0.06        3.47      2.66 o 
   5  10   3       15.47       10.67      3.95 o 
   6  10   3       71.46       74.14      7.51 o 
   7  10   3       17.44       12.59      7.75 o 
 -10  11   3        0.80       -4.38     16.16 o 
  -9  11   3        0.29        3.04      9.84 o 
  -8  11   3       19.41       33.20     10.47 o 
  -7  11   3       23.42       11.00      5.91 o 
  -6  11   3       88.15      103.87      4.15 o 
  -5  11   3       66.20       65.61      2.69 o 
  -4  11   3       39.33       41.07      2.64 o 
  -3  11   3        0.03       -2.07      2.22 o 
  -2  11   3       70.00       64.10      3.04 o 
  -1  11   3        1.79       -0.36      2.52 o 
   0  11   3      211.40      224.57      5.46 o 
   1  11   3     1568.20     1636.05     14.62 o 
   2  11   3      323.64      370.10      5.82 o 
   3  11   3      193.25      214.22      5.21 o 
   4  11   3       82.44       76.44      4.04 o 
   5  11   3       37.77       39.39      4.59 o 
   6  11   3        0.77       -4.80      6.44 o 
   7  11   3        4.84       10.92      7.98 o 
 -10  12   3        1.89       28.42     18.17 o 
  -9  12   3       29.78       38.90     11.90 o 
  -8  12   3       11.00       13.96     15.37 o 
  -7  12   3        9.78        7.84      4.32 o 
  -6  12   3       15.19       24.45      4.39 o 
  -5  12   3      106.71      108.58      3.53 o 
  -4  12   3       89.52      106.13      3.33 o 
  -3  12   3       36.60       82.90      3.06 o 
  -2  12   3        7.65        4.18      2.24 o 
  -1  12   3      147.40      156.76      6.36 o 
   0  12   3       73.46      105.73      4.07 o 
   1  12   3        1.22       -2.51      1.99 o 
   2  12   3      210.77      239.28      4.83 o 
   3  12   3       24.01       22.19      2.56 o 
   4  12   3       18.28       13.05      3.22 o 
   5  12   3        0.49        0.09      2.97 o 
   6  12   3        0.90       -2.67      5.51 o 
   7  12   3        8.01        5.82      8.09 o 
  -9  13   3       13.10       23.93     13.51 o 
  -8  13   3        5.86       14.54      9.88 o 
  -7  13   3       44.07       41.92      4.98 o 
  -6  13   3        0.77       -0.43      3.04 o 
  -5  13   3        6.47        3.49      2.06 o 
  -4  13   3        8.89        7.21      1.56 o 
  -3  13   3      167.14      182.89      4.81 o 
  -2  13   3        0.35       -0.37      2.07 o 
  -1  13   3      168.21      164.86      5.62 o 
   0  13   3       64.58       70.69      3.42 o 
   1  13   3       14.33        9.39      2.31 o 
   2  13   3       39.69       34.61      2.60 o 
   3  13   3      300.68      304.03      6.10 o 
   4  13   3      102.65      129.52      6.32 o 
   5  13   3       47.11       55.40      4.17 o 
   6  13   3        1.28       -3.00      5.84 o 
   7  13   3      115.38      125.83     12.56 o 
  -9  14   3       14.61       -5.30     17.30 o 
  -8  14   3       84.33      114.97     26.25 o 
  -7  14   3       86.15       83.38      7.66 o 
  -6  14   3       20.75       21.20      4.37 o 
  -5  14   3      184.94      172.95      5.95 o 
  -4  14   3      530.83      589.17      6.63 o 
  -3  14   3      302.39      274.47      5.38 o 
  -2  14   3      123.64      114.16      3.80 o 
  -1  14   3      114.12      117.75      4.21 o 
   0  14   3      644.73      690.42      9.00 o 
   1  14   3      184.78      197.79      4.77 o 
   2  14   3      116.46      118.46      4.18 o 
   3  14   3       28.25       31.99      2.96 o 
   4  14   3      110.96      113.68      5.68 o 
   5  14   3        7.95        3.83      3.73 o 
   6  14   3       69.35       66.54      9.15 o 
   7  14   3       82.01       88.91     13.34 o 
  -9  15   3        3.63       -3.16     10.75 o 
  -8  15   3       56.18       38.52     11.58 o 
  -7  15   3       47.69       51.05      9.62 o 
  -6  15   3        5.39        7.22      4.15 o 
  -5  15   3        0.47        3.41      2.69 o 
  -4  15   3       42.93       55.32      3.77 o 
  -3  15   3      809.08      793.80      9.89 o 
  -2  15   3       29.07       28.05      3.56 o 
  -1  15   3      192.93      195.89      5.33 o 
   0  15   3      159.44      181.59      6.11 o 
   1  15   3        4.96        5.48      2.66 o 
   2  15   3      381.95      387.48      8.16 o 
   3  15   3      120.99      133.98      4.69 o 
   4  15   3      214.54      238.01      7.72 o 
   5  15   3       52.24       52.66      5.02 o 
   6  15   3       10.48        0.48      6.63 o 
   7  15   3       53.21       75.35     17.65 o 
  -9  16   3       61.54       60.13     13.58 o 
  -8  16   3       27.12       13.66      9.74 o 
  -7  16   3       28.89       32.16      3.99 o 
  -6  16   3      204.87      199.63      8.60 o 
  -5  16   3      117.90      110.72      5.02 o 
  -4  16   3      560.30      597.47     10.16 o 
  -3  16   3        1.32        3.46      1.88 o 
  -2  16   3        0.73        5.72      2.09 o 
  -1  16   3       11.15       14.68      2.83 o 
   0  16   3       12.73       19.57      2.68 o 
   1  16   3        0.05        3.13      2.25 o 
   2  16   3       66.64       57.26      3.57 o 
   3  16   3        3.44        5.31      2.61 o 
   4  16   3      139.06      148.12      8.61 o 
   5  16   3       11.64       -0.25      3.82 o 
   6  16   3       96.79       95.65     10.64 o 
   7  16   3        6.69        4.54     16.66 o 
  -9  17   3       37.10       41.87     19.75 o 
  -8  17   3       32.97       26.60     10.53 o 
  -7  17   3       11.24       17.33      3.88 o 
  -6  17   3       17.84       19.05      5.37 o 
  -5  17   3        0.22       -0.78      2.96 o 
  -4  17   3       15.04       14.25      3.08 o 
  -3  17   3       22.98       22.60      2.36 o 
  -2  17   3      392.20      401.54      7.28 o 
  -1  17   3       10.34       10.63      2.57 o 
   0  17   3        4.98        0.67      2.33 o 
   1  17   3       10.41       10.58      2.52 o 
   2  17   3      171.62      166.26      5.37 o 
   3  17   3       86.99       95.54      4.32 o 
   4  17   3        6.43       10.47      3.87 o 
   5  17   3        0.39        1.28      4.46 o 
   6  17   3       11.09       11.33      7.32 o 
   7  17   3        6.44        7.22      9.95 o 
  -9  18   3        1.30       -5.43     15.50 o 
  -8  18   3        2.91       -8.93     13.14 o 
  -7  18   3       13.22       10.94      5.81 o 
  -6  18   3      125.18      140.55     12.40 o 
  -5  18   3        7.50       12.05      3.59 o 
  -4  18   3       37.30       47.13      5.15 o 
  -3  18   3      117.08      182.49      6.95 o 
  -2  18   3       71.87       77.69      3.97 o 
  -1  18   3        4.02        3.04      2.23 o 
   0  18   3      138.26      148.16      5.97 o 
   1  18   3       21.38       23.46      2.80 o 
   2  18   3       75.09       68.10      3.96 o 
   3  18   3       49.99       50.67      4.83 o 
   4  18   3        0.44       -5.09      4.03 o 
   5  18   3       54.87       53.27      5.46 o 
   6  18   3       47.00       44.41      8.83 o 
   7  18   3       13.24       33.77     18.74 o 
  -9  19   3        2.64        0.04     16.60 o 
  -8  19   3        9.96        9.34     10.93 o 
  -7  19   3        3.57        5.85      4.49 o 
  -6  19   3       12.47        7.25      7.10 o 
  -5  19   3      103.86      109.56      7.02 o 
  -4  19   3      299.16      301.47      8.60 o 
  -3  19   3       42.77       53.33      3.64 o 
  -2  19   3      262.20      243.30      6.22 o 
  -1  19   3       87.93       92.79      4.80 o 
   0  19   3       26.64       25.40      2.88 o 
   1  19   3       48.00       55.76      3.57 o 
   2  19   3        8.58       15.69      3.06 o 
   3  19   3       19.17       18.49      3.11 o 
   4  19   3       13.13       20.65      5.00 o 
   5  19   3        0.21       -2.27      4.11 o 
   6  19   3        3.24        2.04      8.92 o 
   7  19   3       36.70       -1.84     15.37 o 
  -9  20   3        1.90       28.25     18.57 o 
  -8  20   3       30.33       33.83      7.48 o 
  -7  20   3        7.19       -1.53      4.32 o 
  -6  20   3      154.60      130.78      7.85 o 
  -5  20   3      116.47       99.14      6.78 o 
  -4  20   3        0.34       -1.28      3.24 o 
  -3  20   3       13.07       20.82      3.52 o 
  -2  20   3      161.29      148.65      5.25 o 
  -1  20   3       51.22       50.27      3.24 o 
   0  20   3      201.57      199.02      5.60 o 
   1  20   3      254.81      278.88      6.54 o 
   2  20   3      668.21      671.86     10.64 o 
   3  20   3       86.74       93.63      4.60 o 
   4  20   3       10.42       11.20      4.68 o 
   5  20   3       12.01        9.95      4.50 o 
   6  20   3        0.00        4.95      7.32 o 
   7  20   3       34.62       45.28     19.71 o 
  -9  21   3        0.12       16.03     18.39 o 
  -8  21   3        4.72        8.05     10.77 o 
  -7  21   3        0.30       -6.34      4.22 o 
  -6  21   3       14.42       22.38      6.47 o 
  -5  21   3        0.58        9.68      5.96 o 
  -4  21   3      172.75      166.67      8.25 o 
  -3  21   3       79.28       76.14      4.85 o 
  -2  21   3       19.56       12.56      2.82 o 
  -1  21   3       22.36       23.97      2.90 o 
   0  21   3       27.49       42.62      3.36 o 
   1  21   3      460.96      451.16      8.27 o 
   2  21   3      385.83      386.83      8.03 o 
   3  21   3      252.19      262.88      7.57 o 
   4  21   3        0.15        3.10      4.48 o 
   5  21   3        0.74        1.65      4.60 o 
   6  21   3       18.75       16.71      5.27 o 
  -9  22   3        7.11       -6.92     16.07 o 
  -8  22   3        3.86       -0.26     20.17 o 
  -7  22   3        4.33        4.58      5.55 o 
  -6  22   3       63.02       52.74      6.26 o 
  -5  22   3        0.87       -4.24      4.30 o 
  -4  22   3       46.94       56.15      8.18 o 
  -3  22   3        9.20       15.28      3.58 o 
  -2  22   3      111.11      108.17      5.21 o 
  -1  22   3      107.21      104.72      4.50 o 
   0  22   3       39.82       41.82      3.49 o 
   1  22   3        0.41        2.50      2.98 o 
   2  22   3        3.15       -1.52      2.90 o 
   3  22   3      141.40      152.99      6.36 o 
   4  22   3        1.98        1.25      4.54 o 
   5  22   3        4.10        6.91      5.24 o 
   6  22   3       95.40      116.27      9.20 o 
  -8  23   3      206.14      239.11     16.85 o 
  -7  23   3       94.36       95.00      7.45 o 
  -6  23   3       13.47       12.84      5.34 o 
  -5  23   3        6.71        4.04      4.47 o 
  -4  23   3       29.34       23.09      4.51 o 
  -3  23   3       48.62       52.63      4.94 o 
  -2  23   3      628.37      629.17     10.82 o 
  -1  23   3      877.14      882.38     12.63 o 
   0  23   3      158.20      149.27      5.41 o 
   1  23   3      467.44      459.93      9.18 o 
   2  23   3      108.91      100.16      4.99 o 
   3  23   3      219.84      192.13      6.95 o 
   4  23   3       38.43       49.80      6.06 o 
   5  23   3        2.12        0.45      5.20 o 
   6  23   3       21.99       28.79      8.46 o 
  -8  24   3        5.93        7.30      6.63 o 
  -7  24   3       49.97       47.18      7.35 o 
  -6  24   3        0.30        6.48      4.89 o 
  -5  24   3       22.30       28.79      5.34 o 
  -4  24   3        3.75        7.60      4.09 o 
  -3  24   3        1.86       17.15      4.28 o 
  -2  24   3      158.67      174.62      6.07 o 
  -1  24   3        1.81        6.38      2.98 o 
   0  24   3      243.15      233.38      6.58 o 
   1  24   3       10.01       14.24      3.73 o 
   2  24   3       80.91       73.56      7.37 o 
   3  24   3       30.65       62.75      4.81 o 
   4  24   3       35.77       28.97      6.14 o 
   5  24   3       64.74       60.52      7.49 o 
   6  24   3       20.70       32.53      6.58 o 
  -8  25   3        0.32       -6.38      7.80 o 
  -7  25   3        7.31        1.55      5.12 o 
  -6  25   3       11.68       21.93      5.53 o 
  -5  25   3       35.51       36.43      5.67 o 
  -4  25   3      167.90      195.02      8.30 o 
  -3  25   3       64.71       45.92      5.06 o 
  -2  25   3      518.58      500.24     11.80 o 
  -1  25   3      138.34      133.99      5.60 o 
   0  25   3      139.67      140.70      5.82 o 
   1  25   3      498.73      472.41     10.28 o 
   2  25   3       58.56       46.35      4.71 o 
   3  25   3      274.86      257.87      8.08 o 
   4  25   3       21.10       14.47      5.58 o 
   5  25   3       32.50       32.24      6.54 o 
   6  25   3        3.15        9.53      7.00 o 
  -8  26   3       22.75       23.76      5.45 o 
  -7  26   3       17.07       16.25      5.83 o 
  -6  26   3       24.99       19.75      5.80 o 
  -5  26   3       68.66       53.07      5.69 o 
  -4  26   3        0.44       -0.25      6.98 o 
  -3  26   3       29.77       28.59      6.41 o 
  -2  26   3       97.65       98.42      6.63 o 
  -1  26   3        4.35        5.10      3.26 o 
   0  26   3      500.44      499.96     10.76 o 
   1  26   3       22.53       19.32      4.03 o 
   2  26   3      118.86      129.16      6.51 o 
   3  26   3       96.66      102.26      6.19 o 
   4  26   3       14.32       11.36      5.71 o 
   5  26   3        2.10        3.24      7.80 o 
   6  26   3        0.45       11.20      7.03 o 
  -8  27   3        0.34        3.36      5.24 o 
  -7  27   3       11.29       11.14      5.65 o 
  -6  27   3       28.02       26.75      8.22 o 
  -5  27   3       14.69       17.64      4.74 o 
  -4  27   3      110.60      106.90      7.03 o 
  -3  27   3       63.45       83.87      7.53 o 
  -2  27   3      439.04      435.96     12.53 o 
  -1  27   3        1.47       -0.10      3.18 o 
   0  27   3       67.51       63.74      4.73 o 
   1  27   3      318.09      331.98      9.76 o 
   2  27   3       72.85       81.37      6.11 o 
   3  27   3       14.00       17.54      4.35 o 
   4  27   3        3.96       -7.84      5.22 o 
   5  27   3        0.93       -5.06      5.85 o 
   6  27   3        6.77        8.01      7.00 o 
  -8  28   3        2.53       -5.88      7.15 o 
  -7  28   3        1.59        3.88      5.41 o 
  -6  28   3       47.65       47.10      6.83 o 
  -5  28   3        9.79        3.17      4.50 o 
  -4  28   3      111.08      126.48      7.56 o 
  -3  28   3       12.78       10.12      4.62 o 
  -2  28   3       56.07       54.69      5.85 o 
  -1  28   3      151.54      164.46      7.45 o 
   0  28   3      293.87      288.12      8.19 o 
   1  28   3        0.60        0.41      4.04 o 
   2  28   3        8.06        8.30      4.30 o 
   3  28   3      180.52      160.80      7.60 o 
   4  28   3        7.60        5.35      5.64 o 
   5  28   3        0.00        5.24      6.00 o 
  -7  29   3        2.90       -4.33      5.51 o 
  -6  29   3       16.71        8.97      6.79 o 
  -5  29   3        0.77       -3.43      4.32 o 
  -4  29   3        0.06       -2.60      4.85 o 
  -3  29   3        0.56        3.96      4.53 o 
  -2  29   3        0.61        3.96      4.51 o 
  -1  29   3      115.25      122.09      6.77 o 
   0  29   3       19.64       16.82      4.16 o 
   1  29   3       17.40       16.90      4.53 o 
   2  29   3       16.22       20.19      4.65 o 
   3  29   3       38.98       31.39      4.85 o 
   4  29   3       25.99       28.32      7.82 o 
   5  29   3       56.86       66.31      8.48 o 
  -7  30   3       37.91       44.32      7.18 o 
  -6  30   3       37.64       53.09      7.27 o 
  -5  30   3       17.51       18.24      5.28 o 
  -4  30   3       13.92       16.14      5.12 o 
  -3  30   3       43.01       64.04      6.90 o 
  -2  30   3      119.73      133.95      8.01 o 
  -1  30   3      216.30      217.17      8.40 o 
   0  30   3      150.77      168.45      7.40 o 
   1  30   3       24.49       17.07      4.63 o 
   2  30   3        0.69        1.13      4.59 o 
   3  30   3        3.86       17.02      4.58 o 
   4  30   3       17.36        7.74      6.06 o 
   5  30   3      124.93      150.78     11.10 o 
  -7  31   3       16.40       10.54      6.36 o 
  -6  31   3        0.07        4.14      5.58 o 
  -5  31   3        2.89       -5.08      4.46 o 
  -4  31   3        0.10        2.41      4.87 o 
  -3  31   3       23.22       14.61      5.07 o 
  -2  31   3       13.76       19.42      5.63 o 
  -1  31   3       86.29       94.65      6.44 o 
   0  31   3       57.62       55.44      5.99 o 
   1  31   3       88.98       77.04      6.22 o 
   2  31   3       70.08       65.09      6.19 o 
   3  31   3        1.16        5.75      4.25 o 
   4  31   3       43.17       32.97      7.08 o 
   5  31   3        2.41        0.02      8.31 o 
  -7  32   3        5.42        8.42      9.79 o 
  -6  32   3       14.32       20.18      9.54 o 
  -5  32   3       50.57       49.37      6.22 o 
  -4  32   3       46.62       51.46      6.27 o 
  -3  32   3      143.81      161.47     12.04 o 
  -2  32   3        0.00       -6.60      4.76 o 
  -1  32   3       29.13       37.00      5.12 o 
   0  32   3        0.81       -2.73      6.40 o 
   1  32   3       12.52       16.28      4.86 o 
   2  32   3       10.20       11.54      4.65 o 
   3  32   3        0.23       -1.22      4.30 o 
   4  32   3        6.26        7.98      6.13 o 
   5  32   3        0.53       -4.79      7.56 o 
  -6  33   3        4.43        8.34      6.14 o 
  -5  33   3       15.12       13.25      6.20 o 
  -4  33   3        9.84        8.22      5.06 o 
  -3  33   3      116.01      116.99      7.27 o 
  -2  33   3       18.94       22.69      6.33 o 
  -1  33   3       19.83       19.62      7.12 o 
   0  33   3        3.15       -0.73      4.85 o 
   1  33   3       29.68       27.45      5.25 o 
   2  33   3       14.30        6.16      4.86 o 
   3  33   3        0.28        4.91      4.59 o 
   4  33   3       34.40       27.09      7.11 o 
  -6  34   3        0.42        9.65      6.08 o 
  -5  34   3       13.64        5.19      5.18 o 
  -4  34   3       36.05       34.24      6.13 o 
  -3  34   3       16.12       17.49      4.90 o 
  -2  34   3       34.82       45.16      7.00 o 
  -1  34   3       18.82        6.11      4.58 o 
   0  34   3       42.86       37.85      6.59 o 
   1  34   3       43.39       35.76     15.82 o 
   2  34   3       12.44        7.82      4.91 o 
   3  34   3       23.52       21.63      5.04 o 
   4  34   3        5.38        7.33      7.63 o 
  -6  35   3        2.35        0.20      6.28 o 
  -5  35   3        0.32       -1.38      5.24 o 
  -4  35   3       38.26       41.78      6.48 o 
  -3  35   3      275.50      268.09     10.43 o 
  -2  35   3        4.95        2.78      6.90 o 
  -1  35   3        6.10        4.52      5.06 o 
   0  35   3        1.62       -3.51      4.86 o 
   1  35   3       23.27       17.54      5.93 o 
   2  35   3      100.94       89.21      7.75 o 
   3  35   3       68.25       79.70      9.24 o 
   4  35   3      249.30      230.04     13.31 o 
  -5  36   3       29.95       27.07      8.76 o 
  -4  36   3       28.79       24.42      6.05 o 
  -3  36   3       40.53       41.79      5.84 o 
  -2  36   3      152.10      155.74      9.10 o 
  -1  36   3        0.01       -4.76      4.85 o 
   0  36   3       70.61       53.53      9.85 o 
   1  36   3        0.96       -4.98      5.07 o 
   2  36   3       18.00       17.47      6.01 o 
   3  36   3        0.00        2.00      4.75 o 
  -5  37   3        0.55        6.02      5.69 o 
  -4  37   3        0.22        5.48      5.24 o 
  -3  37   3        8.70       14.39      6.15 o 
  -2  37   3        6.52       10.18      5.32 o 
  -1  37   3       51.61       45.56      5.70 o 
   0  37   3       13.92       16.30      5.64 o 
   1  37   3        1.13       -2.19      4.85 o 
   2  37   3       21.09       12.02      5.97 o 
   3  37   3        0.80       -2.56      4.71 o 
  -5  38   3       37.05       30.79      8.03 o 
  -4  38   3        5.52       -2.74      5.49 o 
  -3  38   3       34.04       30.52      6.52 o 
  -2  38   3        2.19        2.75      5.13 o 
  -1  38   3       67.31       61.10      6.90 o 
   0  38   3        9.72       15.51      5.44 o 
   1  38   3       35.30       37.31      6.32 o 
   2  38   3       22.13       33.28      7.03 o 
   3  38   3        6.67        9.26      6.00 o 
  -4  39   3        4.18        2.47      5.48 o 
  -3  39   3       29.99       25.04      6.41 o 
  -2  39   3        7.07        4.41      5.33 o 
  -1  39   3       11.77        9.13      6.15 o 
   0  39   3        5.14       -3.58      5.06 o 
   1  39   3        0.74        8.71      5.44 o 
   2  39   3        0.25        2.02      5.91 o 
  -4  40   3       11.42        9.20      6.65 o 
  -3  40   3       65.54       75.95      8.02 o 
  -2  40   3       74.60       82.10      8.08 o 
  -1  40   3       85.61       76.47      8.41 o 
   0  40   3       20.89       10.54      7.48 o 
   1  40   3       44.35       32.42      6.56 o 
  -3  41   3       13.05       12.56      6.64 o 
  -2  41   3       64.14       73.49      8.03 o 
  -1  41   3       12.30       10.62      6.10 o 
   0  41   3        0.63       -3.30      5.28 o 
   1  41   3       12.46        4.32      5.85 o 
  -2  42   3       27.24       17.72     11.09 o 
  -1  42   3       21.69       20.78      8.11 o 
   0  42   3        2.40       -4.15      5.42 o 
 -10   0   4       24.90       26.49     13.55 o 
  -9   0   4       65.50       65.29     13.17 o 
  -8   0   4       78.91       56.88     15.02 o 
  -7   0   4      320.07      267.89     26.71 o 
  -6   0   4       37.74       34.22      6.37 o 
  -5   0   4     7992.33     7593.36    106.15 o 
  -4   0   4      626.68      625.28     10.76 o 
  -3   0   4        1.53       -0.82      2.73 o 
  -2   0   4       45.15       40.10      4.17 o 
  -1   0   4     4046.52     4040.68     46.93 o 
   0   0   4      123.97      124.09      4.69 o 
   1   0   4      813.82      807.08     10.59 o 
   2   0   4     6669.57     6506.71     61.63 o 
   3   0   4      125.47      141.20      7.66 o 
   4   0   4      100.43      108.82      7.71 o 
   5   0   4     1034.63      956.37     23.90 o 
   6   0   4       84.74       77.01     11.21 o 
   7   0   4        0.85        8.99     13.49 o 
 -10   1   4        9.67       13.77      7.79 o 
  -9   1   4      141.76      130.76     11.30 o 
  -8   1   4      183.66      183.85     14.13 o 
  -7   1   4       18.58       29.37     10.10 o 
  -6   1   4      147.22      152.92      4.88 o 
  -5   1   4      793.84      775.52     12.21 o 
  -4   1   4       51.96       57.37      2.55 o 
  -3   1   4       76.27       84.58      3.29 o 
  -2   1   4       89.38       78.48      3.32 o 
  -1   1   4      178.50      171.47      4.76 o 
   0   1   4     1170.02     1154.40     11.05 o 
   1   1   4      840.22      876.07      7.81 o 
   2   1   4       70.95       69.09      2.60 o 
   3   1   4       85.37       77.03      3.96 o 
   4   1   4       72.60       65.72      4.64 o 
   5   1   4       11.15       20.12      4.76 o 
   6   1   4       26.73       30.24      6.33 o 
   7   1   4        3.84        2.78      8.48 o 
 -10   2   4       10.49        7.85      7.43 o 
  -9   2   4       28.65       24.44      9.01 o 
  -8   2   4      319.08      238.31     15.63 o 
  -7   2   4       88.88       80.75      9.88 o 
  -6   2   4        0.76        1.11      2.26 o 
  -5   2   4     3764.21     3821.83     34.63 o 
  -4   2   4      133.61      141.87      3.51 o 
  -3   2   4       27.70       30.04      2.61 o 
  -2   2   4       14.23        9.09      2.53 o 
  -1   2   4     3478.72     3586.81     28.55 o 
   0   2   4      112.26      119.32      3.44 o 
   1   2   4        0.76       -1.03      1.71 o 
   2   2   4     1371.81     1359.11     11.39 o 
   3   2   4       13.19       11.45      2.78 o 
   4   2   4      134.76      126.96      5.70 o 
   5   2   4       23.13       21.11      4.47 o 
   6   2   4       36.78       36.27      6.56 o 
   7   2   4        0.50       -2.65      5.66 o 
 -10   3   4       24.91       29.05      8.79 o 
  -9   3   4       93.40       74.58      9.55 o 
  -8   3   4        0.72        2.25      7.41 o 
  -7   3   4        0.97        5.97      6.94 o 
  -6   3   4        3.69        1.46      2.19 o 
  -5   3   4       11.63        7.08      1.75 o 
  -4   3   4      163.49      159.12      3.91 o 
  -3   3   4      106.45      116.29      3.71 o 
  -2   3   4      915.55      992.11     12.06 o 
  -1   3   4       59.82       69.10      3.40 o 
   0   3   4      352.35      351.90      5.24 o 
   1   3   4      420.39      440.79      5.49 o 
   2   3   4      460.93      433.81      5.65 o 
   3   3   4        6.60        7.12      2.74 o 
   4   3   4       73.62       65.63      4.63 o 
   5   3   4      334.80      287.90      8.99 o 
   6   3   4      101.69      101.00      8.80 o 
   7   3   4        0.80        5.40      6.62 o 
 -10   4   4        2.46       24.80      8.14 o 
  -9   4   4        9.61        1.49      7.82 o 
  -8   4   4        0.16        2.07      7.73 o 
  -7   4   4       18.88       25.68      8.81 o 
  -6   4   4      123.92      130.12      5.84 o 
  -5   4   4       90.35       94.66      3.15 o 
  -4   4   4        2.09        0.44      1.94 o 
  -3   4   4      224.40      212.13      4.71 o 
  -2   4   4      759.57      846.94     10.25 o 
  -1   4   4      159.55      178.88      4.24 o 
   0   4   4        3.80        3.32      1.88 o 
   1   4   4      983.26      987.05      9.20 o 
   2   4   4       14.48        6.24      1.79 o 
   3   4   4       89.27       96.35      4.33 o 
   4   4   4       59.59       65.82      4.66 o 
   5   4   4      298.79      287.24      8.96 o 
   6   4   4      155.57      154.30     10.11 o 
   7   4   4        0.37        7.36      6.21 o 
 -10   5   4       28.79       12.57      7.85 o 
  -9   5   4        0.21        0.57      7.63 o 
  -8   5   4      193.10      157.63     13.14 o 
  -7   5   4       25.05       27.87      7.89 o 
  -6   5   4      110.89      108.22      4.76 o 
  -5   5   4       68.72       75.81      2.81 o 
  -4   5   4     1189.44     1208.22     11.99 o 
  -3   5   4        3.46        1.73      2.15 o 
  -2   5   4       90.54       75.75      2.92 o 
  -1   5   4     3057.15     3238.33     26.00 o 
   0   5   4       26.76       31.40      2.65 o 
   1   5   4      640.46      581.63      6.85 o 
   2   5   4      537.50      537.27      6.40 o 
   3   5   4      133.99      134.40      4.36 o 
   4   5   4        1.63        7.17      3.00 o 
   5   5   4      104.52      108.38      6.34 o 
   6   5   4      168.02      168.45     10.39 o 
   7   5   4        8.31       15.84      6.68 o 
 -10   6   4        0.67       13.55      7.88 o 
  -9   6   4        3.43        6.46      8.01 o 
  -8   6   4       66.46       43.87      9.34 o 
  -7   6   4       31.69       29.96      3.89 o 
  -6   6   4      383.83      401.18      9.51 o 
  -5   6   4      287.02      275.26      4.94 o 
  -4   6   4     2298.03     2399.80     22.04 o 
  -3   6   4      296.33      290.64      5.21 o 
  -2   6   4        2.60        1.04      2.06 o 
  -1   6   4       43.94       52.51      2.73 o 
   0   6   4      230.27      222.68      6.14 o 
   1   6   4     2322.75     2357.20     19.28 o 
   2   6   4       37.49       35.90      2.42 o 
   3   6   4      160.53      174.57      5.03 o 
   4   6   4        7.28        3.69      2.93 o 
   5   6   4        0.08        2.58      3.95 o 
   6   6   4       51.67       45.06      6.84 o 
   7   6   4       10.94       20.07      8.18 o 
 -10   7   4       18.98       23.59      9.91 o 
  -9   7   4       16.26       19.83      9.04 o 
  -8   7   4       86.06       58.01      9.99 o 
  -7   7   4      126.59      122.77      5.48 o 
  -6   7   4      777.13      756.60     11.46 o 
  -5   7   4        0.13       -2.23      1.90 o 
  -4   7   4     4723.75     4651.16     37.68 o 
  -3   7   4      328.00      317.63      5.97 o 
  -2   7   4      275.45      249.53      4.83 o 
  -1   7   4      965.64      982.92     10.91 o 
   0   7   4      222.83      235.48      5.10 o 
   1   7   4     5812.13     5890.57     44.97 o 
   2   7   4      921.45      946.61     10.16 o 
   3   7   4        0.03       -3.19      2.58 o 
   4   7   4       47.51       24.53      3.43 o 
   5   7   4       79.84       67.70      5.56 o 
   6   7   4       14.62       13.42      6.10 o 
   7   7   4        4.04        8.61      7.84 o 
 -10   8   4       13.30       13.04     11.78 o 
  -9   8   4       28.80       13.29      9.29 o 
  -8   8   4      229.98      225.48     15.24 o 
  -7   8   4        7.97        8.04      3.25 o 
  -6   8   4     2269.53     2168.39     40.35 o 
  -5   8   4      262.66      290.68      5.34 o 
  -4   8   4     4894.78     4664.45     40.00 o 
  -3   8   4       51.94       54.72      3.18 o 
  -2   8   4      475.83      453.25      6.28 o 
  -1   8   4      898.54      940.30     11.24 o 
   0   8   4      658.60      655.37      8.59 o 
   1   8   4     2496.91     2498.23     22.31 o 
   2   8   4       32.66       30.23      2.14 o 
   3   8   4      535.84      547.14      8.90 o 
   4   8   4       12.48       20.60      3.45 o 
   5   8   4      244.34      238.96      8.61 o 
   6   8   4       31.11       26.95      6.58 o 
   7   8   4       19.85       10.09      8.09 o 
 -10   9   4       29.37       39.90     19.09 o 
  -9   9   4        1.02       -3.50     10.20 o 
  -8   9   4        5.56        4.95      8.80 o 
  -7   9   4      260.08      188.28      6.95 o 
  -6   9   4      942.02      911.51     18.06 o 
  -5   9   4      265.80      251.53      6.14 o 
  -4   9   4      215.89      215.67      5.32 o 
  -3   9   4      971.22      907.22     10.55 o 
  -2   9   4      150.06      140.69      3.97 o 
  -1   9   4      388.71      390.64      7.01 o 
   0   9   4     1473.47     1562.03     15.77 o 
   1   9   4      327.06      333.04      7.65 o 
   2   9   4       54.64       57.92      3.08 o 
   3   9   4      967.33      965.32     11.15 o 
   4   9   4      236.10      210.02      7.09 o 
   5   9   4       71.35       74.45      7.76 o 
   6   9   4       73.50       64.57      7.74 o 
   7   9   4        1.00        2.57      9.49 o 
 -10  10   4       55.70       35.52     19.93 o 
  -9  10   4       29.73       26.73     24.20 o 
  -8  10   4      181.11      167.22     40.47 o 
  -7  10   4       27.89        7.21      2.74 o 
  -6  10   4        4.42        4.42      4.18 o 
  -5  10   4      153.71      180.96      5.91 o 
  -4  10   4      316.47      324.75      6.40 o 
  -3  10   4     2643.41     2873.99     24.57 o 
  -2  10   4      607.62      606.30      7.74 o 
  -1  10   4     2230.58     2260.76     21.57 o 
   0  10   4     1459.21     1528.40     14.88 o 
   1  10   4       29.63       32.73      2.65 o 
   2  10   4       39.27       42.80      3.05 o 
   3  10   4       13.20       14.31      2.44 o 
   4  10   4     1445.29     1276.89     17.67 o 
   5  10   4      449.21      439.69     10.45 o 
   6  10   4       19.69       21.00      7.66 o 
   7  10   4      259.64      233.88     27.79 o 
 -10  11   4       90.03       47.74     20.45 o 
  -9  11   4        8.32        2.01     10.58 o 
  -8  11   4      114.40      100.76     18.57 o 
  -7  11   4       43.76       20.56      4.06 o 
  -6  11   4       23.15       25.32      4.66 o 
  -5  11   4      262.51      263.18      6.84 o 
  -4  11   4      149.36      134.12      4.27 o 
  -3  11   4     2282.07     2490.76     21.81 o 
  -2  11   4       51.61       58.47      3.17 o 
  -1  11   4       12.32       14.57      2.34 o 
   0  11   4      322.87      365.23      6.34 o 
   1  11   4      328.17      365.30      6.63 o 
   2  11   4        0.12       -2.97      2.15 o 
   3  11   4        1.56        4.99      2.52 o 
   4  11   4      110.19       73.87      4.84 o 
   5  11   4       34.62       27.98      3.92 o 
   6  11   4       33.87       25.76      8.04 o 
   7  11   4       12.56       25.85     10.70 o 
 -10  12   4       76.25      155.08     28.25 o 
  -9  12   4        0.66        9.37      9.80 o 
  -8  12   4       43.46       65.17     26.32 o 
  -7  12   4       32.27       19.20      4.24 o 
  -6  12   4       91.48      106.46      6.71 o 
  -5  12   4      145.70      163.98      5.42 o 
  -4  12   4      209.39      234.89      4.89 o 
  -3  12   4      685.50      572.69      8.74 o 
  -2  12   4      398.19      447.64      6.98 o 
  -1  12   4     1142.81     1105.04     12.24 o 
   0  12   4     3785.59     3874.00     36.39 o 
   1  12   4      330.40      328.48      8.14 o 
   2  12   4       10.36       11.84      2.77 o 
   3  12   4      266.11      245.44      6.01 o 
   4  12   4      101.92      106.57      5.38 o 
   5  12   4      251.80      253.59      7.44 o 
   6  12   4       18.96       34.89     10.01 o 
   7  12   4      267.46      265.97     32.80 o 
 -10  13   4      405.77      476.05     45.68 o 
  -9  13   4        0.02       13.98     10.11 o 
  -8  13   4       84.83       71.95     12.51 o 
  -7  13   4       46.89       52.56      5.17 o 
  -6  13   4        0.59       -1.64      4.03 o 
  -5  13   4       56.96       64.35      3.94 o 
  -4  13   4      265.67      244.77      4.96 o 
  -3  13   4      928.96      973.79     11.21 o 
  -2  13   4      108.59      126.27      4.11 o 
  -1  13   4      569.45      586.38      9.53 o 
   0  13   4      659.03      586.88     11.93 o 
   1  13   4      113.66      146.98      4.69 o 
   2  13   4       17.03       10.86      2.78 o 
   3  13   4       29.71       26.67      3.06 o 
   4  13   4        9.53       12.68      3.80 o 
   5  13   4        0.01        1.01      3.86 o 
   6  13   4        0.08        7.98     10.14 o 
   7  13   4       20.11       64.07     20.80 o 
  -9  14   4        8.09       -6.67     16.51 o 
  -8  14   4        2.66        6.42      9.42 o 
  -7  14   4      275.32      300.44     10.05 o 
  -6  14   4       60.55       64.56      5.84 o 
  -5  14   4      132.09      127.43      5.10 o 
  -4  14   4      402.41      413.47      7.25 o 
  -3  14   4      511.83      484.62      7.34 o 
  -2  14   4       70.23       91.78      3.81 o 
  -1  14   4       25.28       24.95      3.15 o 
   0  14   4     3394.62     3345.10     34.28 o 
   1  14   4        6.75        5.30      2.49 o 
   2  14   4        0.08        1.59      2.74 o 
   3  14   4      107.62      112.65      4.83 o 
   4  14   4        4.68        6.05      3.65 o 
   5  14   4      103.44       93.94      6.17 o 
   6  14   4        2.49       15.13      8.74 o 
   7  14   4      221.32      268.20     34.12 o 
  -9  15   4        0.00       -7.13     21.15 o 
  -8  15   4        2.73        8.14      5.03 o 
  -7  15   4      824.40      741.95     18.98 o 
  -6  15   4        8.55        8.78      5.75 o 
  -5  15   4       12.69       13.20      3.62 o 
  -4  15   4       35.58       43.36      3.06 o 
  -3  15   4     1257.63     1197.08     13.11 o 
  -2  15   4       17.31       20.71      2.67 o 
  -1  15   4      322.06      327.81      7.11 o 
   0  15   4     1152.19     1081.33     16.43 o 
   1  15   4       19.73       25.24      3.03 o 
   2  15   4       23.06       27.43      3.69 o 
   3  15   4        9.97       19.31      3.21 o 
   4  15   4       69.63       79.74      5.36 o 
   5  15   4       17.09       22.70      4.65 o 
   6  15   4        8.12       15.37      9.20 o 
   7  15   4       25.07       22.86     17.56 o 
  -9  16   4       58.64       75.85     13.74 o 
  -8  16   4        0.29       12.08      5.43 o 
  -7  16   4      655.08      599.47     17.88 o 
  -6  16   4       45.27       28.78      5.27 o 
  -5  16   4      110.12      101.05      4.91 o 
  -4  16   4      102.91      118.51      4.76 o 
  -3  16   4     1415.80     1383.89     15.52 o 
  -2  16   4       11.42        8.62      2.42 o 
  -1  16   4      385.10      383.01      7.77 o 
   0  16   4     1176.38     1164.51     15.16 o 
   1  16   4       62.07       67.31      3.86 o 
   2  16   4        8.65       13.38      3.56 o 
   3  16   4      290.53      251.12      7.03 o 
   4  16   4      199.22      204.00     10.82 o 
   5  16   4       36.87       32.21      7.03 o 
   6  16   4       13.17        5.28      9.15 o 
  -9  17   4        0.02        3.54      9.79 o 
  -8  17   4       22.00       23.40      6.42 o 
  -7  17   4      128.72      144.09     10.70 o 
  -6  17   4      441.39      337.98     13.50 o 
  -5  17   4        3.68        2.20      4.97 o 
  -4  17   4      551.13      611.46     14.83 o 
  -3  17   4      416.58      422.52      8.00 o 
  -2  17   4      128.78      138.71      4.67 o 
  -1  17   4        7.42        3.63      2.62 o 
   0  17   4      576.66      567.37      9.72 o 
   1  17   4      184.85      170.71      5.92 o 
   2  17   4        0.51        0.33      3.15 o 
   3  17   4       88.25       69.66      4.51 o 
   4  17   4       76.73       69.47      5.92 o 
   5  17   4       43.97       40.52      6.40 o 
   6  17   4       51.55       37.74     16.12 o 
  -9  18   4       68.54      122.32     25.40 o 
  -8  18   4        0.95        2.45      8.45 o 
  -7  18   4        0.28       -3.97      4.44 o 
  -6  18   4      176.34      125.97      8.89 o 
  -5  18   4       24.85       25.01      4.20 o 
  -4  18   4      227.26      269.86     10.24 o 
  -3  18   4       19.46       15.47      2.63 o 
  -2  18   4       12.35       13.06      2.59 o 
  -1  18   4      719.82      673.68     10.72 o 
   0  18   4      296.97      309.35      7.50 o 
   1  18   4      466.30      467.56      9.04 o 
   2  18   4       14.16        9.13      3.15 o 
   3  18   4       71.77       31.14      3.62 o 
   4  18   4       41.59       42.64      6.85 o 
   5  18   4        5.89       11.73      7.14 o 
   6  18   4      228.69      245.45     15.91 o 
  -9  19   4       91.18      118.73     26.06 o 
  -8  19   4       15.33       15.68      6.24 o 
  -7  19   4        1.01       -0.44      5.08 o 
  -6  19   4        3.91        6.84      9.08 o 
  -5  19   4        3.12       -3.36      3.75 o 
  -4  19   4       28.99       49.94      4.88 o 
  -3  19   4      508.63      488.36      8.15 o 
  -2  19   4        3.11       -2.02      2.35 o 
  -1  19   4       34.27       31.92      3.72 o 
   0  19   4      353.64      356.03      7.95 o 
   1  19   4      326.83      365.65     10.43 o 
   2  19   4       12.68       15.52      3.37 o 
   3  19   4      314.04      277.80      7.20 o 
   4  19   4       74.79       83.75      7.00 o 
   5  19   4       40.05       47.66     11.41 o 
   6  19   4      105.07      152.13     17.54 o 
  -9  20   4      370.58      446.36     42.83 o 
  -8  20   4        0.68        3.53      5.16 o 
  -7  20   4       87.38       86.34      7.89 o 
  -6  20   4       66.83       49.75      7.10 o 
  -5  20   4       20.55       16.18      5.00 o 
  -4  20   4      203.52      217.40      8.13 o 
  -3  20   4        9.88        4.98      2.65 o 
  -2  20   4      111.59      118.27      4.66 o 
  -1  20   4        8.84        9.97      3.03 o 
   0  20   4        1.39       -1.74      2.88 o 
   1  20   4      295.55      317.18      7.65 o 
   2  20   4       11.09        9.67      3.33 o 
   3  20   4        1.05       -2.13      2.91 o 
   4  20   4        2.18       -3.12      5.06 o 
   5  20   4       12.00        2.63      5.48 o 
   6  20   4      127.64      149.98     14.21 o 
  -9  21   4      402.69      493.57     45.33 o 
  -8  21   4       61.84       58.31      5.99 o 
  -7  21   4       66.08       56.24      6.43 o 
  -6  21   4       20.65       15.06      6.11 o 
  -5  21   4       44.86       36.65      5.66 o 
  -4  21   4       28.89       41.39      5.76 o 
  -3  21   4       87.90       98.83      5.68 o 
  -2  21   4     1413.83     1347.96     17.12 o 
  -1  21   4     1985.69     1881.57     27.28 o 
   0  21   4      120.72      105.24      5.22 o 
   1  21   4      196.07      220.30      8.52 o 
   2  21   4      173.75      167.49      6.35 o 
   3  21   4      184.41      174.88      6.83 o 
   4  21   4        3.13        9.30      5.61 o 
   5  21   4        0.37        0.39      5.30 o 
   6  21   4      273.05      359.87     34.97 o 
  -9  22   4       59.24       54.96     21.55 o 
  -8  22   4      299.03      320.58     10.92 o 
  -7  22   4      146.30      138.04      8.61 o 
  -6  22   4      100.07       96.89     12.43 o 
  -5  22   4       36.24       44.30      5.93 o 
  -4  22   4       12.18       12.73      4.35 o 
  -3  22   4      242.34      265.96      8.31 o 
  -2  22   4      150.27      159.28      6.26 o 
  -1  22   4     2723.49     2649.54     29.18 o 
   0  22   4        0.33        4.00      3.15 o 
   1  22   4        1.05       -0.62      3.50 o 
   2  22   4       91.11       89.87      5.11 o 
   3  22   4        0.46        0.83      3.51 o 
   4  22   4        7.80        2.17      7.53 o 
   5  22   4      160.46      162.88     10.36 o 
   6  22   4      270.55      342.82     15.77 o 
  -8  23   4      140.02      137.04      8.38 o 
  -7  23   4      158.84      151.40      8.98 o 
  -6  23   4        1.53       13.78      6.18 o 
  -5  23   4      159.15      148.68     11.19 o 
  -4  23   4        0.05       -1.81      3.99 o 
  -3  23   4       42.99       48.38      5.84 o 
  -2  23   4        6.40       16.09      3.80 o 
  -1  23   4      512.29      494.29      9.75 o 
   0  23   4       12.46       15.22      3.66 o 
   1  23   4        6.50       12.35      4.81 o 
   2  23   4      271.13      243.53      7.52 o 
   3  23   4       23.52       21.59      4.32 o 
   4  23   4       51.27       42.84      6.64 o 
   5  23   4       10.48       15.48      6.17 o 
   6  23   4       17.37       31.76      8.42 o 
  -8  24   4      139.94      141.21     13.45 o 
  -7  24   4       23.17       30.76     10.19 o 
  -6  24   4       93.77       95.37     10.46 o 
  -5  24   4      224.91      173.44      9.52 o 
  -4  24   4        4.75        9.73      4.26 o 
  -3  24   4       86.76       85.03      6.24 o 
  -2  24   4      726.24      716.59     12.55 o 
  -1  24   4        0.75       -3.49      3.14 o 
   0  24   4        6.63        8.91      3.61 o 
   1  24   4       57.15       59.87      5.17 o 
   2  24   4       19.67       37.08      6.92 o 
   3  24   4       38.22       42.71      5.26 o 
   4  24   4       14.34        6.49      5.77 o 
   5  24   4        3.20       10.24      6.07 o 
  -8  25   4       13.97        9.26      5.43 o 
  -7  25   4        2.19       -4.66      5.10 o 
  -6  25   4       16.32        8.25      5.94 o 
  -5  25   4      266.63      262.19     11.47 o 
  -4  25   4        9.72        9.00      5.04 o 
  -3  25   4        0.25       -1.34      4.11 o 
  -2  25   4        5.93        4.02      5.60 o 
  -1  25   4       88.95       94.63      5.29 o 
   0  25   4       40.87       35.38      4.18 o 
   1  25   4        4.19        4.19      3.81 o 
   2  25   4      734.84      638.37     13.66 o 
   3  25   4        0.67        3.47      4.02 o 
   4  25   4        1.97       -6.82      5.21 o 
   5  25   4      142.50      153.00     13.95 o 
  -8  26   4       81.00       94.02      7.98 o 
  -7  26   4        1.19        8.39      5.72 o 
  -6  26   4       52.72       60.75      8.18 o 
  -5  26   4       11.30        6.80      5.20 o 
  -4  26   4        4.67        6.53      4.51 o 
  -3  26   4       37.49       38.72      9.36 o 
  -2  26   4      123.75      119.58      7.44 o 
  -1  26   4        0.17        3.26      3.40 o 
   0  26   4      105.92      113.55      5.83 o 
   1  26   4       99.81      105.41      6.27 o 
   2  26   4        5.48       -5.20      4.30 o 
   3  26   4       24.36       28.23      5.13 o 
   4  26   4        5.56        0.65      5.88 o 
   5  26   4       61.16       85.20     10.68 o 
  -8  27   4      345.70      398.37     13.65 o 
  -7  27   4       68.99       64.19      7.38 o 
  -6  27   4       56.00       48.11      7.99 o 
  -5  27   4       94.94       86.33      8.11 o 
  -4  27   4       34.53       35.33      5.24 o 
  -3  27   4       25.99       20.85      6.08 o 
  -2  27   4      498.91      469.13     14.92 o 
  -1  27   4      159.85      162.47      7.16 o 
   0  27   4      168.38      162.80      8.80 o 
   1  27   4       36.70       36.24      6.10 o 
   2  27   4        3.01        5.68      4.40 o 
   3  27   4       68.81       56.83      5.55 o 
   4  27   4        2.74       -0.57      5.76 o 
   5  27   4      365.30      403.57     18.11 o 
  -8  28   4      100.35      144.97      9.70 o 
  -7  28   4        5.67       -4.69      5.52 o 
  -6  28   4        2.56       -1.70      5.20 o 
  -5  28   4        9.94        9.41      5.57 o 
  -4  28   4       16.93       11.61      4.84 o 
  -3  28   4      157.28      172.61      8.59 o 
  -2  28   4      741.54      736.10     15.93 o 
  -1  28   4      102.99      107.87      7.39 o 
   0  28   4       89.03       92.53      6.55 o 
   1  28   4        4.63       10.79      4.36 o 
   2  28   4       77.14       93.80      8.06 o 
   3  28   4       34.67       30.14      7.13 o 
   4  28   4       19.73       19.65      6.39 o 
   5  28   4      215.37      251.63     15.75 o 
  -7  29   4       75.57       67.73     10.77 o 
  -6  29   4       40.15       35.34      6.81 o 
  -5  29   4        0.54        3.71      5.19 o 
  -4  29   4       20.96       17.84      5.19 o 
  -3  29   4       15.30       19.19      5.08 o 
  -2  29   4       56.51       45.39      5.96 o 
  -1  29   4        5.83        3.30      4.52 o 
   0  29   4      157.79      174.83      8.34 o 
   1  29   4        0.16       -2.27      5.81 o 
   2  29   4       85.09       76.63      6.42 o 
   3  29   4       38.72       40.97      5.28 o 
   4  29   4        0.11       -2.10      5.90 o 
   5  29   4      139.44      155.10     13.24 o 
  -7  30   4       34.61       48.22      7.35 o 
  -6  30   4       40.98       35.66      6.85 o 
  -5  30   4        9.53       -3.31      5.03 o 
  -4  30   4        6.19        3.46      4.67 o 
  -3  30   4       60.19       58.32      6.69 o 
  -2  30   4      580.63      559.15     14.04 o 
  -1  30   4      391.84      406.65     17.34 o 
   0  30   4       23.40       22.68      4.85 o 
   1  30   4        0.11       -4.30      4.16 o 
   2  30   4       35.61       26.50      5.14 o 
   3  30   4       16.72       14.19      4.64 o 
   4  30   4       27.44       38.68      7.55 o 
  -7  31   4       20.32        0.34      6.10 o 
  -6  31   4        1.66       -5.79      6.64 o 
  -5  31   4       10.00        4.45      5.47 o 
  -4  31   4      134.99      131.04      9.12 o 
  -3  31   4        1.72       -0.03      4.87 o 
  -2  31   4      258.04      258.79     10.99 o 
  -1  31   4      125.29      142.23      8.63 o 
   0  31   4       63.00       67.29      7.31 o 
   1  31   4       53.28       61.90      6.09 o 
   2  31   4       11.34        7.16      4.67 o 
   3  31   4        3.38       -0.29      4.37 o 
   4  31   4        8.08       -7.81      6.06 o 
  -7  32   4        7.69       -0.52      5.89 o 
  -6  32   4        9.62        7.78      6.42 o 
  -5  32   4        1.82        9.69      5.92 o 
  -4  32   4      333.80      327.11     14.03 o 
  -3  32   4       21.85       18.83      7.28 o 
  -2  32   4        0.13       -6.05      5.14 o 
  -1  32   4       20.59       16.90      5.88 o 
   0  32   4        0.14        1.78      5.22 o 
   1  32   4      237.48      203.60     12.51 o 
   2  32   4        3.81        1.81      4.72 o 
   3  32   4       79.36       66.52      7.20 o 
   4  32   4        0.40        4.51      7.10 o 
  -6  33   4        1.97       -0.85      6.03 o 
  -5  33   4        3.73       -7.16      4.77 o 
  -4  33   4       33.78       24.52      6.47 o 
  -3  33   4       20.08       25.16      6.30 o 
  -2  33   4        3.43       -7.75      5.29 o 
  -1  33   4       26.39       12.99      5.78 o 
   0  33   4       21.62       22.23      6.26 o 
   1  33   4       69.81       60.57      9.12 o 
   2  33   4       18.64       20.46      5.23 o 
   3  33   4      123.96      119.45      8.04 o 
   4  33   4       83.41      103.47     23.34 o 
  -6  34   4        9.75       10.71      9.47 o 
  -5  34   4       11.68        3.23      5.29 o 
  -4  34   4        5.44       -1.72      5.54 o 
  -3  34   4      202.61      200.86     11.31 o 
  -2  34   4       21.41       25.12      6.33 o 
  -1  34   4       42.39       53.38      7.94 o 
   0  34   4       16.48       17.73      6.01 o 
   1  34   4       35.07       35.36      8.88 o 
   2  34   4        3.56        6.22      4.87 o 
   3  34   4        2.22        5.03      4.78 o 
  -6  35   4       22.04       18.22      6.96 o 
  -5  35   4        2.75       -1.19      5.13 o 
  -4  35   4       26.69        5.35     11.21 o 
  -3  35   4      128.32      123.59      9.60 o 
  -2  35   4       34.42       22.81      6.55 o 
  -1  35   4        6.68       11.29      8.94 o 
   0  35   4       20.21       31.20      6.45 o 
   1  35   4        2.28       -0.15      5.39 o 
   2  35   4       16.61       10.96      5.24 o 
   3  35   4        7.44        8.63      5.16 o 
  -5  36   4       47.75       60.05      7.28 o 
  -4  36   4        1.13        2.79      5.95 o 
  -3  36   4      183.83      193.61     11.82 o 
  -2  36   4       15.84       21.34      7.23 o 
  -1  36   4       82.34       92.12     10.33 o 
   0  36   4       16.87       14.62      6.22 o 
   1  36   4       28.69       25.25      6.71 o 
   2  36   4       72.15       70.97      8.19 o 
  -5  37   4       11.51        6.59      6.25 o 
  -4  37   4        0.00       -3.00      7.53 o 
  -3  37   4      297.17      277.19     17.14 o 
  -2  37   4        1.52        4.85      6.06 o 
  -1  37   4       51.94       47.28      9.03 o 
   0  37   4      108.58      104.32      9.27 o 
   1  37   4        0.77        8.01      5.86 o 
   2  37   4        3.18       11.07      6.31 o 
  -4  38   4       27.99       27.59      6.90 o 
  -3  38   4        1.29        1.27      6.55 o 
  -2  38   4      118.52      112.21     10.04 o 
  -1  38   4        2.05        6.67      7.25 o 
   0  38   4       50.64       46.11      9.23 o 
   1  38   4       19.99       19.85      6.72 o 
   2  38   4       57.56       57.64      8.92 o 
  -4  39   4       28.01       23.70      7.10 o 
  -3  39   4       72.84       74.07      9.11 o 
  -2  39   4        1.50       -0.03      9.11 o 
  -1  39   4       11.86        5.10      8.16 o 
   0  39   4        7.37       26.89      8.07 o 
   1  39   4       15.29       16.98      6.74 o 
  -3  40   4       15.16       23.85      7.19 o 
  -2  40   4       95.19       98.63     10.31 o 
  -1  40   4       18.15       21.57      9.16 o 
   0  40   4       41.21       41.59     16.58 o 
  -2  41   4        1.60        2.30      6.66 o 
  -1  41   4        0.67       -7.64      6.52 o 
 -10   1   5        0.04       -1.56      7.28 o 
  -9   1   5        4.19        1.03      6.42 o 
  -8   1   5        0.54       -1.34     12.16 o 
  -7   1   5       26.91       22.94      4.28 o 
  -6   1   5       10.52        7.66      4.14 o 
  -5   1   5        1.61        4.18      2.21 o 
  -4   1   5       84.48       92.48      3.52 o 
  -3   1   5        1.40        7.55      2.54 o 
  -2   1   5      110.91      122.96      4.33 o 
  -1   1   5      122.97      149.54      4.29 o 
   0   1   5        2.97        0.94      1.91 o 
   1   1   5      339.29      332.11      4.70 o 
   2   1   5      295.85      292.72      5.27 o 
   3   1   5       15.62       18.19      3.35 o 
   4   1   5        0.01        0.71      3.66 o 
   5   1   5       10.51        7.65      4.70 o 
   6   1   5        0.41       -7.49      5.27 o 
 -10   2   5        0.15        1.63      7.12 o 
  -9   2   5       22.20       24.05      7.70 o 
  -8   2   5       88.91       81.63     10.52 o 
  -7   2   5        6.26        9.85      4.80 o 
  -6   2   5       20.26       17.08      4.48 o 
  -5   2   5        0.10        0.87      2.33 o 
  -4   2   5      144.35      141.45      4.12 o 
  -3   2   5      247.19      263.27      5.84 o 
  -2   2   5     1072.60     1123.75     13.24 o 
  -1   2   5       85.82       83.54      3.66 o 
   0   2   5      250.48      252.94      5.15 o 
   1   2   5      415.96      386.04      5.52 o 
   2   2   5       77.97       79.49      3.46 o 
   3   2   5      121.32      133.49      5.42 o 
   4   2   5      114.50      112.36      5.95 o 
   5   2   5      143.65      137.66      7.86 o 
   6   2   5        2.06        2.82      5.71 o 
 -10   3   5        3.00        2.72      7.48 o 
  -9   3   5       44.72       42.73      9.60 o 
  -8   3   5        9.08        0.11      7.32 o 
  -7   3   5      122.60      113.90      5.94 o 
  -6   3   5       95.59       82.95      7.78 o 
  -5   3   5        1.17        3.11      2.16 o 
  -4   3   5      447.91      473.98      6.98 o 
  -3   3   5        4.17        9.18      2.66 o 
  -2   3   5      393.77      483.22      7.49 o 
  -1   3   5      432.91      489.13      7.29 o 
   0   3   5        4.94        4.29      2.00 o 
   1   3   5      181.94      167.62      4.17 o 
   2   3   5       72.01       81.48      3.50 o 
   3   3   5       54.21       63.37      5.35 o 
   4   3   5       28.77       24.15      4.19 o 
   5   3   5       74.84       77.74      6.61 o 
   6   3   5        7.54        6.42      6.59 o 
 -10   4   5        4.29       -3.24      7.72 o 
  -9   4   5      102.28      110.01     12.48 o 
  -8   4   5       73.39       62.42     10.26 o 
  -7   4   5        0.17       -5.16      3.76 o 
  -6   4   5      152.27      151.55      6.32 o 
  -5   4   5      122.25      116.82      4.18 o 
  -4   4   5      389.78      367.46      6.92 o 
  -3   4   5      331.82      356.66      6.68 o 
  -2   4   5     1895.44     2096.61     18.60 o 
  -1   4   5      567.42      608.79      7.88 o 
   0   4   5      111.78      123.57      3.63 o 
   1   4   5       25.86       18.87      2.21 o 
   2   4   5       26.35       22.60      2.59 o 
   3   4   5      200.08      206.50      6.48 o 
   4   4   5      500.73      449.40      9.89 o 
   5   4   5       20.82       19.54      4.91 o 
   6   4   5        6.00        4.66      9.78 o 
 -10   5   5       15.14       17.69     14.42 o 
  -9   5   5       75.55       70.27     10.95 o 
  -8   5   5        7.65        5.45      7.67 o 
  -7   5   5       57.59       55.07      4.90 o 
  -6   5   5        1.36       -1.12      3.69 o 
  -5   5   5        0.46        7.07      2.27 o 
  -4   5   5      393.90      450.57      6.58 o 
  -3   5   5        3.11       -1.47      2.08 o 
  -2   5   5      620.61      689.29      8.57 o 
  -1   5   5      468.86      560.40      7.48 o 
   0   5   5       38.18       37.07      2.88 o 
   1   5   5        2.20        0.08      1.89 o 
   2   5   5       18.40       15.65      2.52 o 
   3   5   5        8.90        8.99      3.28 o 
   4   5   5       10.65        7.61      3.85 o 
   5   5   5        1.47        0.67      5.32 o 
   6   5   5      217.27      181.99     15.91 o 
 -10   6   5       37.82       54.63     14.36 o 
  -9   6   5       69.75       62.95     10.88 o 
  -8   6   5       27.79       19.15      8.25 o 
  -7   6   5       17.54       18.59      4.30 o 
  -6   6   5      442.87      434.51     14.10 o 
  -5   6   5      324.29      299.47      7.52 o 
  -4   6   5      238.88      228.39      5.05 o 
  -3   6   5       10.22       15.07      2.35 o 
  -2   6   5      799.98      867.67      9.81 o 
  -1   6   5      107.41      125.82      4.56 o 
   0   6   5        0.00       -0.98      2.08 o 
   1   6   5        7.30        7.84      2.07 o 
   2   6   5        9.27        8.03      2.36 o 
   3   6   5      171.02      169.94      6.01 o 
   4   6   5      659.57      591.55     10.30 o 
   5   6   5        3.54       -1.83      4.75 o 
   6   6   5       21.15       22.11      7.54 o 
 -10   7   5       77.31       49.59     13.61 o 
  -9   7   5        7.63        3.28     10.18 o 
  -8   7   5        6.71       -5.97      8.51 o 
  -7   7   5        6.95        0.13      4.16 o 
  -6   7   5       95.77       83.61      6.04 o 
  -5   7   5       79.85       77.99      3.67 o 
  -4   7   5      342.68      350.89      6.08 o 
  -3   7   5        1.55        0.26      1.96 o 
  -2   7   5      282.62      306.09      5.91 o 
  -1   7   5       16.12        4.55      2.40 o 
   0   7   5      416.98      418.71      6.73 o 
   1   7   5        0.94       -1.50      2.26 o 
   2   7   5      142.34      131.11      4.54 o 
   3   7   5      128.12      115.31      5.30 o 
   4   7   5       40.52       42.55      4.15 o 
   5   7   5        5.97       -4.02      5.27 o 
   6   7   5       52.24       40.31      8.21 o 
 -10   8   5       18.30       -3.24     15.42 o 
  -9   8   5       46.98       30.19     10.99 o 
  -8   8   5        1.53        9.93      9.12 o 
  -7   8   5        1.19       -1.29      3.99 o 
  -6   8   5      471.83      476.83     10.84 o 
  -5   8   5      749.97      712.32     11.16 o 
  -4   8   5      853.63      787.43      9.58 o 
  -3   8   5        8.13        7.91      2.08 o 
  -2   8   5        6.44        3.96      2.04 o 
  -1   8   5       12.64       11.28      2.51 o 
   0   8   5      111.93      128.26      4.47 o 
   1   8   5       52.66       55.89      3.47 o 
   2   8   5      136.72      122.99      4.45 o 
   3   8   5      750.77      733.04     11.18 o 
   4   8   5      282.98      274.77     12.44 o 
   5   8   5       13.75        9.89      5.65 o 
   6   8   5        0.72        5.19      9.64 o 
 -10   9   5       76.98      115.53     24.53 o 
  -9   9   5        3.50       13.56      9.60 o 
  -8   9   5        0.39        2.74      4.71 o 
  -7   9   5       23.88       25.78      4.79 o 
  -6   9   5      134.65      128.16      6.45 o 
  -5   9   5        0.47        0.97      2.44 o 
  -4   9   5       60.86       63.83      3.26 o 
  -3   9   5       12.62       16.02      2.26 o 
  -2   9   5        0.10        1.23      1.99 o 
  -1   9   5      479.61      465.89      7.99 o 
   0   9   5      172.76      165.45      5.42 o 
   1   9   5       30.40       31.75      3.13 o 
   2   9   5       27.35       25.16      2.94 o 
   3   9   5        0.34        1.77      3.35 o 
   4   9   5       24.54       28.54      5.10 o 
   5   9   5        0.98       -1.06      5.19 o 
   6   9   5        6.84        2.19      9.19 o 
 -10  10   5       16.40       52.82     20.23 o 
  -9  10   5       10.84        4.09     20.80 o 
  -8  10   5        0.01       -4.81      4.75 o 
  -7  10   5       41.89       30.00      4.95 o 
  -6  10   5       11.96       17.33      4.80 o 
  -5  10   5      371.77      345.96      9.21 o 
  -4  10   5      698.23      653.87      9.78 o 
  -3  10   5        3.51        7.52      2.23 o 
  -2  10   5      171.33      186.67      7.63 o 
  -1  10   5       27.94       23.97      3.01 o 
   0  10   5      523.24      576.27      9.08 o 
   1  10   5       32.00       37.49      3.29 o 
   2  10   5       61.15       56.52      3.77 o 
   3  10   5      241.99      234.81      7.55 o 
   4  10   5       11.63       12.33      5.73 o 
   5  10   5       82.77       95.92      9.17 o 
   6  10   5        0.64        2.75     15.59 o 
 -10  11   5       28.22       14.54     18.26 o 
  -9  11   5       12.51       20.88     10.91 o 
  -8  11   5        0.02       -0.03      5.15 o 
  -7  11   5       82.60       95.09      6.72 o 
  -6  11   5       62.57       49.26      6.63 o 
  -5  11   5        8.18       11.74      3.07 o 
  -4  11   5      287.68      289.37      6.01 o 
  -3  11   5       81.58       95.45      4.32 o 
  -2  11   5       14.80       16.64      2.44 o 
  -1  11   5      426.29      524.27      8.87 o 
   0  11   5       32.90       44.15      3.29 o 
   1  11   5       45.41       48.99      5.31 o 
   2  11   5       40.35       51.40      3.72 o 
   3  11   5       20.85       18.56      4.44 o 
   4  11   5       29.70       25.72      4.48 o 
   5  11   5        0.04       -3.44      5.09 o 
   6  11   5       59.58       48.70     11.45 o 
 -10  12   5       28.98       43.09     20.85 o 
  -9  12   5        2.17        7.75     10.55 o 
  -8  12   5        3.07       17.08      5.89 o 
  -7  12   5       52.04       45.72      5.73 o 
  -6  12   5       12.41       16.22      5.75 o 
  -5  12   5        6.49        5.08      2.81 o 
  -4  12   5      485.01      443.18      7.02 o 
  -3  12   5       38.97       50.41      3.15 o 
  -2  12   5      163.73      164.30      4.85 o 
  -1  12   5       27.42       35.45      3.33 o 
   0  12   5      169.79      168.15      5.46 o 
   1  12   5       10.23        8.36      2.91 o 
   2  12   5       40.00       41.21      3.58 o 
   3  12   5        9.04       12.18      3.60 o 
   4  12   5       45.59       35.37      4.76 o 
   5  12   5       82.44       93.53     11.85 o 
   6  12   5        0.04      -10.73      7.15 o 
 -10  13   5        0.13       22.20     18.53 o 
  -9  13   5       20.10       22.85     12.22 o 
  -8  13   5        0.28        0.00      3.63 o 
  -7  13   5      134.95      137.18      7.97 o 
  -6  13   5      174.63      155.38     14.56 o 
  -5  13   5        6.12        5.28      2.57 o 
  -4  13   5      357.02      389.80      6.67 o 
  -3  13   5     1000.21     1014.25     12.75 o 
  -2  13   5       12.01        7.08      2.38 o 
  -1  13   5       74.18      111.73      5.10 o 
   0  13   5      171.40      158.63      5.64 o 
   1  13   5      117.11      119.57      5.03 o 
   2  13   5      117.78      122.32      5.86 o 
   3  13   5        0.37        7.05      3.55 o 
   4  13   5       55.20       48.64      5.34 o 
   5  13   5        2.52        0.35      4.73 o 
   6  13   5        0.45        5.87      9.56 o 
 -10  14   5        5.28       -3.15     17.04 o 
  -9  14   5       14.85        5.47     14.04 o 
  -8  14   5        3.71        2.04      8.34 o 
  -7  14   5      240.17      211.34     12.93 o 
  -6  14   5       67.59       66.13      6.45 o 
  -5  14   5       71.96       80.16      4.16 o 
  -4  14   5       75.03       61.61      3.69 o 
  -3  14   5       80.76       84.41      4.11 o 
  -2  14   5       67.14       79.17      4.30 o 
  -1  14   5        8.77        6.85      2.88 o 
   0  14   5       89.10      109.11      5.28 o 
   1  14   5        0.64       -4.08      2.72 o 
   2  14   5        8.34        6.36      3.03 o 
   3  14   5       46.22       50.42      4.52 o 
   4  14   5      341.13      321.69     10.70 o 
   5  14   5        5.27        3.62      5.16 o 
   6  14   5        2.04       -5.76      8.88 o 
  -9  15   5       10.89        9.92     10.17 o 
  -8  15   5        2.08        1.12      4.10 o 
  -7  15   5       39.98       34.06      5.72 o 
  -6  15   5      102.03      100.69      7.66 o 
  -5  15   5        1.71       -2.42      3.32 o 
  -4  15   5       17.36       12.02      2.92 o 
  -3  15   5       61.52       68.63      4.25 o 
  -2  15   5       34.80       36.21      4.42 o 
  -1  15   5       24.58       30.15      3.58 o 
   0  15   5      253.40      266.51      7.31 o 
   1  15   5       32.70       33.68      4.10 o 
   2  15   5        4.58        0.17      2.98 o 
   3  15   5      179.91      178.57      6.24 o 
   4  15   5       15.09       11.80      4.78 o 
   5  15   5        9.68        6.17      5.28 o 
   6  15   5       43.40       53.52     19.84 o 
  -9  16   5       12.87       10.74     10.30 o 
  -8  16   5       55.75       53.44      5.77 o 
  -7  16   5      302.51      285.88     10.84 o 
  -6  16   5       50.42       53.20      6.21 o 
  -5  16   5       58.54       64.93      5.03 o 
  -4  16   5       21.71       26.90      3.38 o 
  -3  16   5      439.32      430.59      7.96 o 
  -2  16   5       94.84      107.92      4.43 o 
  -1  16   5        0.00       -4.07      2.71 o 
   0  16   5      184.30      211.85      7.07 o 
   1  16   5        9.47       14.81      3.70 o 
   2  16   5        0.33        3.51      3.21 o 
   3  16   5       21.22       17.76      3.76 o 
   4  16   5        1.01        1.34      4.56 o 
   5  16   5        0.01        4.64      5.75 o 
   6  16   5        5.86       12.44     16.90 o 
  -9  17   5        0.14       13.81     10.56 o 
  -8  17   5       47.76       37.88      5.46 o 
  -7  17   5      150.30      184.68     19.49 o 
  -6  17   5       47.46       43.34      6.05 o 
  -5  17   5       53.48       70.37      5.71 o 
  -4  17   5       51.65       51.81      4.96 o 
  -3  17   5       25.85       26.55      3.20 o 
  -2  17   5        0.32       -1.09      2.52 o 
  -1  17   5       57.29       67.10      4.54 o 
   0  17   5       46.04       46.89      4.29 o 
   1  17   5       19.25       16.73      4.65 o 
   2  17   5       19.37       23.33      3.69 o 
   3  17   5        1.22        3.40      3.41 o 
   4  17   5       15.84       29.75      6.26 o 
   5  17   5        0.98        4.74      5.31 o 
   6  17   5      122.90       89.43     22.60 o 
  -9  18   5        5.17      -13.37      8.91 o 
  -8  18   5       28.53       11.21      4.95 o 
  -7  18   5        3.93       -3.72      4.77 o 
  -6  18   5        5.29       -3.93      4.70 o 
  -5  18   5        1.06        7.13      4.86 o 
  -4  18   5       60.63       73.90      5.17 o 
  -3  18   5      600.59      632.31      9.90 o 
  -2  18   5      284.85      299.45      7.70 o 
  -1  18   5      450.69      454.08      9.27 o 
   0  18   5       42.87       46.06      4.26 o 
   1  18   5       38.42       33.52      4.30 o 
   2  18   5       10.20        4.54      3.51 o 
   3  18   5      344.14      324.19      8.78 o 
   4  18   5       24.49       19.99      8.50 o 
   5  18   5        9.92        7.20      7.55 o 
   6  18   5      145.82      146.89     26.15 o 
  -9  19   5        0.08       11.21      6.52 o 
  -8  19   5       21.87       12.43      5.84 o 
  -7  19   5       73.77       83.02      8.14 o 
  -6  19   5       26.29       20.17      6.37 o 
  -5  19   5      136.90      136.47      8.48 o 
  -4  19   5        0.09       -2.52      3.60 o 
  -3  19   5      327.59      311.97      7.54 o 
  -2  19   5       37.11       30.60      4.08 o 
  -1  19   5      140.51      136.46      5.96 o 
   0  19   5       48.17       45.04      4.37 o 
   1  19   5       41.04       40.71      4.60 o 
   2  19   5       73.05       80.95      5.88 o 
   3  19   5       13.90       12.75      3.88 o 
   4  19   5        0.84       -2.45      7.34 o 
   5  19   5       37.70       31.66      7.31 o 
  -9  20   5        3.47        7.82      7.33 o 
  -8  20   5        7.06        5.86      5.52 o 
  -7  20   5        0.00       -3.83      5.55 o 
  -6  20   5      101.65       85.88      9.82 o 
  -5  20   5       38.91       35.42      5.19 o 
  -4  20   5      494.81      521.47     13.09 o 
  -3  20   5      580.50      527.66      9.23 o 
  -2  20   5      410.80      410.42     12.44 o 
  -1  20   5      292.05      306.46     10.80 o 
   0  20   5       60.12       65.19      5.19 o 
   1  20   5      179.52      206.68      8.07 o 
   2  20   5       23.30       36.76      4.55 o 
   3  20   5      313.85      284.11      9.88 o 
   4  20   5       40.46       32.19      6.67 o 
   5  20   5       37.43       55.53      7.76 o 
  -9  21   5       17.61       16.34      7.84 o 
  -8  21   5       59.12       59.79      6.56 o 
  -7  21   5       30.65       21.66      6.70 o 
  -6  21   5       81.41       78.37      7.05 o 
  -5  21   5        7.33       10.12      4.40 o 
  -4  21   5        9.05        0.79      4.30 o 
  -3  21   5       69.28       69.92      6.81 o 
  -2  21   5       10.86       14.18      3.53 o 
  -1  21   5      179.15      197.36      7.10 o 
   0  21   5        0.02       -0.07      3.60 o 
   1  21   5       46.83       42.33      4.77 o 
   2  21   5       64.56       55.23      6.06 o 
   3  21   5        3.79        1.11      4.10 o 
   4  21   5        7.16        6.97      6.64 o 
   5  21   5       23.63        9.61      8.47 o 
  -9  22   5       23.77       18.14     18.53 o 
  -8  22   5        1.34        0.64      5.02 o 
  -7  22   5        8.91        2.74      6.77 o 
  -6  22   5       94.41       81.96      7.26 o 
  -5  22   5        2.44        1.33      4.35 o 
  -4  22   5      150.81      154.93      7.99 o 
  -3  22   5       22.45       24.95      4.83 o 
  -2  22   5        0.00        0.51      3.32 o 
  -1  22   5      113.03      118.24      5.94 o 
   0  22   5        6.43        7.95      3.86 o 
   1  22   5      149.54      168.52      7.28 o 
   2  22   5       74.09       70.61      5.98 o 
   3  22   5       49.47       50.33      5.48 o 
   4  22   5        2.89        1.13      5.80 o 
   5  22   5       13.70        8.60      6.78 o 
  -8  23   5       69.84       76.76      9.39 o 
  -7  23   5        2.41       -7.26      5.60 o 
  -6  23   5       37.99       29.24      5.99 o 
  -5  23   5        0.18       -3.33      5.64 o 
  -4  23   5       57.96       46.36      5.68 o 
  -3  23   5      518.25      520.16     11.84 o 
  -2  23   5      517.59      501.20     10.22 o 
  -1  23   5      540.24      538.72     10.74 o 
   0  23   5        4.36        0.06      3.94 o 
   1  23   5       71.05       67.41      5.72 o 
   2  23   5       66.11       63.41      5.76 o 
   3  23   5      158.96      155.39     13.40 o 
   4  23   5       90.82       78.39      8.45 o 
   5  23   5       87.06       93.64     10.65 o 
  -8  24   5       97.91      104.32      8.25 o 
  -7  24   5       28.80       28.42      7.19 o 
  -6  24   5       19.01       16.59      5.65 o 
  -5  24   5       11.69        5.84      5.24 o 
  -4  24   5       21.88       22.49      5.10 o 
  -3  24   5       20.99       24.24      5.20 o 
  -2  24   5      199.12      181.27      8.17 o 
  -1  24   5      130.26      130.70      6.26 o 
   0  24   5       71.96       72.02      5.94 o 
   1  24   5       41.89       44.05      5.32 o 
   2  24   5       23.92       33.54      5.78 o 
   3  24   5        0.36        9.46      4.51 o 
   4  24   5        0.96        3.97      5.99 o 
   5  24   5       20.85       11.25      7.52 o 
  -8  25   5        8.66        8.25      5.82 o 
  -7  25   5       46.13       44.25     10.11 o 
  -6  25   5        0.77        7.27      5.33 o 
  -5  25   5       34.74       41.38      6.36 o 
  -4  25   5       73.57       67.05      6.36 o 
  -3  25   5      109.53      106.80      9.65 o 
  -2  25   5       38.55       43.33      5.57 o 
  -1  25   5      228.12      215.34      7.67 o 
   0  25   5       39.04       42.41      7.39 o 
   1  25   5      117.73      113.11      6.93 o 
   2  25   5      324.10      312.87     11.52 o 
   3  25   5      335.23      319.22     10.87 o 
   4  25   5       16.75       30.92      7.13 o 
   5  25   5       20.86       21.96      8.37 o 
  -8  26   5        3.26        1.86      5.55 o 
  -7  26   5        9.75       12.63      8.91 o 
  -6  26   5        0.56       -7.08      4.72 o 
  -5  26   5       23.67       13.03      5.76 o 
  -4  26   5      121.54      139.28     11.31 o 
  -3  26   5       49.45       61.87      7.02 o 
  -2  26   5        0.06       -1.95      4.06 o 
  -1  26   5       96.74       90.80      6.14 o 
   0  26   5      145.89      160.34      8.93 o 
   1  26   5       46.69       53.72      6.46 o 
   2  26   5       47.33       53.01      6.62 o 
   3  26   5       51.27       56.77      6.23 o 
   4  26   5       67.46       57.30      8.11 o 
  -8  27   5        9.49        6.49      5.78 o 
  -7  27   5      124.49      123.62     11.04 o 
  -6  27   5       54.51       57.13      7.19 o 
  -5  27   5       59.33       53.61      7.08 o 
  -4  27   5       38.05       40.72      6.61 o 
  -3  27   5        5.63        2.42      5.29 o 
  -2  27   5      173.37      182.42      9.24 o 
  -1  27   5       70.89       77.18      5.87 o 
   0  27   5      110.18      109.22      7.86 o 
   1  27   5       89.34      104.95      7.94 o 
   2  27   5        6.22        6.36      6.25 o 
   3  27   5      116.69      126.32      7.89 o 
   4  27   5       24.42       28.25      7.37 o 
  -8  28   5       72.60       79.95     11.73 o 
  -7  28   5        0.28       -0.28      6.63 o 
  -6  28   5       21.04       17.08      5.93 o 
  -5  28   5        4.25        5.41      5.62 o 
  -4  28   5      129.69      135.47      9.20 o 
  -3  28   5      192.52      181.43     10.31 o 
  -2  28   5       83.94       92.13      7.26 o 
  -1  28   5       33.79       24.21      6.15 o 
   0  28   5      137.44      141.84      9.93 o 
   1  28   5       16.67       13.50      5.25 o 
   2  28   5       10.76        7.30      7.60 o 
   3  28   5      135.56      164.73      8.95 o 
   4  28   5       43.20       31.49      8.97 o 
  -7  29   5       39.58       45.39      7.46 o 
  -6  29   5        9.93        9.90      5.80 o 
  -5  29   5       25.14       25.90     10.05 o 
  -4  29   5       16.45       15.88      6.10 o 
  -3  29   5       42.28       41.56      6.64 o 
  -2  29   5       24.09       23.68      7.67 o 
  -1  29   5      147.94      154.93      9.92 o 
   0  29   5       29.05       28.53      7.21 o 
   1  29   5       44.23       47.78      6.58 o 
   2  29   5       11.75       -0.84      5.06 o 
   3  29   5        2.11        8.59      6.31 o 
   4  29   5       17.96       17.49      8.26 o 
  -7  30   5        2.63        4.60      6.00 o 
  -6  30   5        3.91        7.54      5.84 o 
  -5  30   5        0.37        0.88      6.19 o 
  -4  30   5       91.08       87.71      8.21 o 
  -3  30   5        0.01       -5.82      4.89 o 
  -2  30   5        2.63       -4.19      4.78 o 
  -1  30   5        9.46        8.80      5.71 o 
   0  30   5       19.09       13.55      5.27 o 
   1  30   5       68.46       66.04      7.15 o 
   2  30   5       62.35       66.55      7.29 o 
   3  30   5      124.72      121.98     12.66 o 
  -7  31   5        0.32       -7.05      5.73 o 
  -6  31   5        8.04        1.99      6.37 o 
  -5  31   5        6.31        0.12      6.06 o 
  -4  31   5       30.76       27.13      6.42 o 
  -3  31   5       50.87       45.74      6.91 o 
  -2  31   5      227.89      240.66     11.04 o 
  -1  31   5       37.92       39.03      6.78 o 
   0  31   5        1.70        1.02      6.00 o 
   1  31   5        1.07       -2.40      6.86 o 
   2  31   5        6.38       -1.62      5.13 o 
   3  31   5       26.99       23.68      7.30 o 
  -7  32   5        2.90       -4.11      6.63 o 
  -6  32   5       15.45        5.30      6.69 o 
  -5  32   5       39.36       31.98     11.17 o 
  -4  32   5      145.27      150.79     10.20 o 
  -3  32   5       41.48       40.83      6.93 o 
  -2  32   5       24.31       23.41      6.51 o 
  -1  32   5       17.56       17.95      6.70 o 
   0  32   5        3.99        6.26      6.62 o 
   1  32   5      115.06      112.90      8.66 o 
   2  32   5       11.88       30.24      6.73 o 
   3  32   5       88.53       75.16      8.96 o 
  -6  33   5        8.48       24.50      7.45 o 
  -5  33   5        0.00       -9.56      6.38 o 
  -4  33   5       85.27       92.34      9.99 o 
  -3  33   5       85.10       80.38      8.33 o 
  -2  33   5       10.92       13.90      6.39 o 
  -1  33   5        8.99        8.79      6.87 o 
   0  33   5        2.13       -6.21      5.95 o 
   1  33   5        6.48        0.98      5.38 o 
   2  33   5        6.08        7.12      5.82 o 
   3  33   5        4.79        6.69      6.50 o 
  -6  34   5        5.79       -1.07      5.98 o 
  -5  34   5       16.51        1.55      6.85 o 
  -4  34   5        9.03       15.12      7.47 o 
  -3  34   5       13.62       21.47      6.64 o 
  -2  34   5       22.90       20.80      6.73 o 
  -1  34   5       31.08       28.36      7.66 o 
   0  34   5        0.33       -3.20      6.39 o 
   1  34   5       10.16       -5.28      6.21 o 
   2  34   5        0.24        2.43      5.55 o 
  -5  35   5        0.02       -5.74      6.34 o 
  -4  35   5       20.20       18.94      7.76 o 
  -3  35   5       76.76       81.65      8.79 o 
  -2  35   5       60.22       70.51      9.26 o 
  -1  35   5       82.71       91.85     10.14 o 
   0  35   5      101.05      119.65     11.28 o 
   1  35   5        2.37      -12.51      8.34 o 
   2  35   5        3.44        7.20      6.00 o 
  -5  36   5       13.83       17.56      7.77 o 
  -4  36   5       32.42       31.80      9.39 o 
  -3  36   5       17.01        2.12      6.36 o 
  -2  36   5       51.36       56.26      9.19 o 
  -1  36   5       85.88       87.88     10.47 o 
   0  36   5       17.41       -4.08      6.26 o 
   1  36   5        3.84       12.02     10.34 o 
  -5  37   5       10.32       18.19      7.94 o 
  -4  37   5       83.64       64.23      9.72 o 
  -3  37   5       83.78      121.17     11.24 o 
  -2  37   5       31.37       31.71      8.22 o 
  -1  37   5       11.09       10.30      7.44 o 
   0  37   5        1.82       -9.47      6.32 o 
   1  37   5        2.84       -8.94      6.67 o 
  -4  38   5        8.64       -0.59      8.02 o 
  -3  38   5      144.24      166.49     11.56 o 
  -2  38   5        7.93       -9.33      6.22 o 
  -1  38   5       34.41       37.06     10.75 o 
   0  38   5       28.61       10.13      7.36 o 
  -3  39   5      126.12      108.15     13.36 o 
  -2  39   5       20.93       28.65      8.41 o 
  -1  39   5       49.00       54.66      9.29 o 
 -10   0   6       54.83       54.41     13.45 o 
  -9   0   6      173.21      219.36     40.16 o 
  -8   0   6        5.34       -0.01      5.83 o 
  -7   0   6        2.01        9.84      6.77 o 
  -6   0   6      104.00      134.43     11.42 o 
  -5   0   6       68.36       58.96      6.26 o 
  -4   0   6      317.15      326.18     10.45 o 
  -2   0   6      395.77      353.43      9.42 o 
  -1   0   6      440.13      391.29     10.05 o 
   0   0   6      185.58      163.59      6.33 o 
   1   0   6     1059.98      973.18     15.26 o 
   2   0   6      489.54      452.15      9.99 o 
   3   0   6      395.90      424.31     13.74 o 
   4   0   6       35.57       29.21      8.58 o 
   5   0   6        1.19      -13.99      9.33 o 
   6   0   6       26.99       41.30     14.50 o 
 -10   1   6       18.55        9.29      8.04 o 
  -9   1   6       21.09       15.14     10.39 o 
  -8   1   6       12.86        4.86      4.11 o 
  -7   1   6       11.22        7.29      4.91 o 
  -6   1   6       99.36       99.30      6.55 o 
  -5   1   6      463.24      451.75      9.35 o 
  -4   1   6      511.49      519.90      8.37 o 
  -3   1   6       80.52       82.56      4.16 o 
  -2   1   6       91.64      129.13      4.95 o 
  -1   1   6       33.77       43.66      3.31 o 
   0   1   6        0.63       -3.02      2.01 o 
   1   1   6       17.67       11.08      3.86 o 
   2   1   6      374.41      386.35      6.55 o 
   3   1   6       69.97       79.69      5.88 o 
   4   1   6        2.93       -0.35      5.25 o 
   5   1   6        2.28        0.87      9.15 o 
   6   1   6       16.76       22.29      9.43 o 
 -10   2   6       51.98       61.57      9.83 o 
  -9   2   6       10.93       21.23      8.80 o 
  -8   2   6        9.55        6.86      3.95 o 
  -7   2   6        4.48        4.17      4.62 o 
  -6   2   6     3225.38     3225.32     53.09 o 
  -5   2   6        6.07        5.42      3.09 o 
  -4   2   6      267.68      253.41      6.07 o 
  -3   2   6      276.35      257.33      6.25 o 
  -2   2   6       16.03       46.88      3.57 o 
  -1   2   6      128.41      112.49      3.85 o 
   0   2   6      265.05      248.90      5.02 o 
   1   2   6     4825.16     4588.64     35.56 o 
   2   2   6      247.55      247.08      7.57 o 
   3   2   6      239.06      231.36      7.75 o 
   4   2   6        1.24        4.07      4.84 o 
   5   2   6       39.79       28.32      8.61 o 
   6   2   6       11.26       10.07      8.62 o 
 -10   3   6       42.40       39.21      8.99 o 
  -9   3   6       17.41       26.70      9.02 o 
  -8   3   6        2.70       -0.79      3.75 o 
  -7   3   6       39.50       46.09      6.69 o 
  -6   3   6     2672.43     2697.43     39.50 o 
  -5   3   6      364.13      369.50      7.33 o 
  -4   3   6       11.09        7.67      3.37 o 
  -3   3   6        0.19       31.00      3.15 o 
  -2   3   6      184.73      104.37      4.62 o 
  -1   3   6        0.18        1.24      2.07 o 
   0   3   6        0.47       23.21      2.87 o 
   1   3   6      919.48      867.65     11.23 o 
   2   3   6       10.44        5.52      2.88 o 
   3   3   6       44.95       49.85      4.65 o 
   4   3   6        3.89       10.46      5.01 o 
   5   3   6       68.56       53.38      9.85 o 
   6   3   6        2.06       -3.00      7.44 o 
 -10   4   6       43.64       36.14      8.89 o 
  -9   4   6       33.53       34.99      9.48 o 
  -8   4   6        7.29       12.85      4.26 o 
  -7   4   6        0.03        1.96      7.79 o 
  -6   4   6      101.74      101.99      7.78 o 
  -5   4   6      464.49      458.23      8.17 o 
  -4   4   6       95.76       96.47      4.32 o 
  -3   4   6     1166.48     1017.01     13.53 o 
  -2   4   6      217.60      171.96      5.03 o 
  -1   4   6       22.07       19.17      2.35 o 
   0   4   6       44.09       40.88      3.26 o 
   1   4   6       72.05       73.63      4.05 o 
   2   4   6       25.46       32.24      3.39 o 
   3   4   6       30.81       32.44      4.34 o 
   4   4   6        5.65       -6.95      4.63 o 
   5   4   6        6.15       13.36      7.93 o 
   6   4   6        1.21       15.33      8.69 o 
 -10   5   6      115.17      149.30     26.32 o 
  -9   5   6       22.76       45.09     11.88 o 
  -8   5   6        0.03        3.52      3.99 o 
  -7   5   6       67.15       70.44      6.65 o 
  -6   5   6       15.88       20.18      4.74 o 
  -5   5   6     1993.76     1946.87     21.02 o 
  -4   5   6      284.04      296.13      5.85 o 
  -3   5   6      174.81      114.20      4.34 o 
  -2   5   6       62.49       55.22      3.43 o 
  -1   5   6       14.39       15.02      2.09 o 
   0   5   6       99.77       94.18      4.12 o 
   1   5   6      155.86      153.91      5.26 o 
   2   5   6     1016.87     1014.78     12.41 o 
   3   5   6        0.01       -1.08      3.60 o 
   4   5   6      163.79      153.86      9.91 o 
   5   5   6        6.24        3.83      8.08 o 
   6   5   6        3.03        6.74     12.04 o 
 -10   6   6       14.35        2.23     16.03 o 
  -9   6   6       16.35       13.60     21.00 o 
  -8   6   6        7.32       11.30      4.32 o 
  -7   6   6       26.02       29.36      5.55 o 
  -6   6   6      145.00      168.02     11.98 o 
  -5   6   6     1986.21     1953.86     21.31 o 
  -4   6   6       14.01       16.43      2.55 o 
  -2   6   6       43.15       32.00      3.61 o 
  -1   6   6      142.16      139.30      5.99 o 
   0   6   6      359.66      351.37      7.54 o 
   1   6   6      334.51      329.71      7.29 o 
   2   6   6     1352.80     1308.88     15.57 o 
   3   6   6        9.00       11.66      3.91 o 
   4   6   6       19.16       16.06      4.93 o 
   5   6   6        0.24        0.41      6.52 o 
   6   6   6       34.33       42.48     14.72 o 
 -10   7   6       25.30       13.53     17.56 o 
  -9   7   6        6.89        0.62     14.54 o 
  -8   7   6       18.82       33.74      5.06 o 
  -7   7   6       62.70       74.93      6.76 o 
  -6   7   6       63.01       61.39      5.74 o 
  -5   7   6        5.36        5.82      2.88 o 
  -4   7   6      587.52      562.23      8.00 o 
  -3   7   6       73.27       57.27      5.15 o 
  -2   7   6       28.00       27.26      2.82 o 
  -1   7   6        1.33       -2.41      2.28 o 
   0   7   6     1816.21     1808.20     17.72 o 
   1   7   6       21.28       22.65      3.37 o 
   2   7   6       59.50       53.99      3.77 o 
   3   7   6       62.06       53.89      6.78 o 
   4   7   6       26.82       29.40      5.35 o 
   5   7   6        9.00        0.14      9.42 o 
   6   7   6        4.15        0.83     11.43 o 
 -10   8   6       28.58       50.93     20.36 o 
  -9   8   6        0.59        0.74      9.00 o 
  -8   8   6       15.15       27.51      8.53 o 
  -7   8   6      227.99      237.01     10.25 o 
  -6   8   6      389.00      375.45     10.67 o 
  -5   8   6       13.06       18.91      3.24 o 
  -4   8   6      269.40      258.29      5.78 o 
  -3   8   6        2.86       -2.31      2.33 o 
  -2   8   6        2.20        0.02      2.14 o 
  -1   8   6      152.53      173.63      6.09 o 
   0   8   6      309.51      303.96      6.85 o 
   1   8   6      281.44      279.08      6.92 o 
   2   8   6      343.72      326.57      8.38 o 
   3   8   6       16.74       30.09      4.47 o 
   4   8   6        9.36        9.39      4.69 o 
   5   8   6        0.52        1.08      6.66 o 
 -10   9   6       15.87        1.97     15.55 o 
  -9   9   6        1.74       -4.48      9.03 o 
  -8   9   6       10.52       23.18      5.01 o 
  -7   9   6      620.19      575.50     16.27 o 
  -6   9   6      176.46      187.11      9.59 o 
  -5   9   6      184.86      182.42      8.56 o 
  -4   9   6      493.16      489.07      7.71 o 
  -2   9   6       42.79       43.01      3.04 o 
  -1   9   6      206.78      274.26      7.01 o 
   0   9   6      999.71      923.66     11.89 o 
   1   9   6       62.16       56.54      4.35 o 
   2   9   6     1050.37     1049.44     13.87 o 
   3   9   6      138.46      161.04      7.33 o 
   4   9   6        1.22        8.94      4.82 o 
   5   9   6       10.27       -2.08      6.32 o 
 -10  10   6        0.19      -10.12     14.45 o 
  -9  10   6        7.17       13.57     10.14 o 
  -8  10   6       11.03       15.28      5.66 o 
  -7  10   6     1345.07     1325.80     29.62 o 
  -6  10   6      665.50      635.93     17.45 o 
  -5  10   6      301.47      312.76      7.15 o 
  -4  10   6      313.15      289.34      6.43 o 
  -3  10   6      251.83      261.95      5.83 o 
  -2  10   6       12.60       16.33      3.04 o 
  -1  10   6       90.82      124.09      5.12 o 
   0  10   6     3053.93     2964.80     27.38 o 
   1  10   6      238.69      231.72      6.76 o 
   2  10   6       14.53       14.22      3.41 o 
   3  10   6       34.44       24.32      4.77 o 
   4  10   6        5.08       13.15      4.91 o 
   5  10   6        1.72       -1.81      6.17 o 
 -10  11   6       53.16       71.25     22.29 o 
  -9  11   6        8.50       15.04     10.14 o 
  -8  11   6      106.80      112.14      7.39 o 
  -7  11   6      549.00      533.05     14.30 o 
  -6  11   6      385.80      374.73     10.67 o 
  -5  11   6       74.58       79.68      4.51 o 
  -4  11   6      358.03      365.86      6.77 o 
  -3  11   6        2.90        1.70      2.62 o 
  -2  11   6       28.81       39.37      3.47 o 
  -1  11   6        9.75        7.58      3.00 o 
   0  11   6       45.69       47.82      3.88 o 
   1  11   6      119.44      131.10      5.41 o 
   2  11   6      190.80      189.19      6.33 o 
   3  11   6        6.13        5.29      4.29 o 
   4  11   6       24.57       38.46      5.69 o 
   5  11   6       24.25       20.18      6.75 o 
 -10  12   6        0.02       -3.37     16.07 o 
  -9  12   6        0.58       -5.32      5.08 o 
  -8  12   6        9.50        7.08      4.70 o 
  -7  12   6        7.53        7.68      5.25 o 
  -6  12   6      359.16      384.48     11.35 o 
  -5  12   6      408.19      410.71      7.68 o 
  -4  12   6     2062.06     1827.23     19.05 o 
  -3  12   6      328.35      365.86      7.27 o 
  -2  12   6        1.96       -1.50      2.88 o 
  -1  12   6      318.62      299.12      7.13 o 
   0  12   6     1072.87     1162.42     14.08 o 
   1  12   6      152.31      146.39      6.78 o 
   2  12   6      382.69      371.00      8.29 o 
   3  12   6      311.94      335.95     10.19 o 
   4  12   6        0.80        4.68      4.80 o 
   5  12   6        0.16        1.90      7.32 o 
 -10  13   6        2.40      -16.51     14.80 o 
  -9  13   6       31.62       26.77      8.09 o 
  -8  13   6      174.56      168.35      9.37 o 
  -7  13   6        1.29        6.48      4.93 o 
  -6  13   6      146.35      142.40      7.53 o 
  -5  13   6       16.12       16.71      3.30 o 
  -4  13   6     1972.70     2123.20     21.49 o 
  -3  13   6       23.50       24.96      3.47 o 
  -2  13   6       14.93       10.31      3.15 o 
  -1  13   6        1.22       -3.37      2.90 o 
   0  13   6        0.02       -1.11      3.05 o 
   1  13   6       41.16       43.88      4.29 o 
   2  13   6        0.46       -0.33      3.24 o 
   3  13   6      756.81      681.32     14.12 o 
   4  13   6       16.57       17.13      5.12 o 
   5  13   6        0.14       -1.17      6.12 o 
  -9  14   6        2.60       13.95      6.09 o 
  -8  14   6       18.08       13.75      6.58 o 
  -7  14   6       20.40       35.44      5.89 o 
  -6  14   6       59.64       62.07      7.64 o 
  -5  14   6      403.56      382.99      8.01 o 
  -4  14   6      795.33      690.05     10.66 o 
  -3  14   6      133.83      154.10      6.27 o 
  -2  14   6        0.88       -0.59      3.20 o 
  -1  14   6     1297.02     1310.24     18.79 o 
   0  14   6       95.12      108.89      5.16 o 
   1  14   6        0.07       -4.81      3.21 o 
   2  14   6      931.28      923.45     13.04 o 
   3  14   6      117.87      147.39      7.73 o 
   4  14   6        5.39        2.14      4.86 o 
   5  14   6       18.53       19.19      6.15 o 
  -9  15   6       29.48       29.27     10.01 o 
  -8  15   6      140.97      139.54     14.07 o 
  -7  15   6       24.81       47.17      6.43 o 
  -6  15   6       59.36       73.77      6.23 o 
  -5  15   6       17.11       18.11      4.24 o 
  -4  15   6      235.25      224.80      9.18 o 
  -3  15   6       73.82       70.73      4.80 o 
  -2  15   6      103.28       97.39      5.97 o 
  -1  15   6      836.55      835.82     13.51 o 
   0  15   6      203.84      361.33     10.99 o 
   1  15   6        1.21       -1.43      3.62 o 
   2  15   6       14.15       10.56      5.20 o 
   3  15   6       37.14       39.06      6.48 o 
   4  15   6        2.67        0.53      4.82 o 
   5  15   6       19.65       28.14      6.29 o 
  -9  16   6       14.31       11.32      6.75 o 
  -8  16   6      176.75      172.20      9.42 o 
  -7  16   6       15.71        8.60      5.42 o 
  -6  16   6        0.81        3.49      5.00 o 
  -5  16   6      118.89      118.00      5.96 o 
  -4  16   6       39.58       49.42      4.60 o 
  -3  16   6      123.83      116.69      5.68 o 
  -2  16   6        0.00       -2.38      3.16 o 
  -1  16   6      995.99      940.60     14.65 o 
   0  16   6      218.20      211.99      8.98 o 
   1  16   6      177.96      175.15      7.75 o 
   2  16   6      249.64      251.13     13.34 o 
   3  16   6      200.88      182.42      9.32 o 
   4  16   6       25.51       31.80      6.59 o 
   5  16   6        5.18       11.18      6.70 o 
  -9  17   6        9.83       10.87      4.51 o 
  -8  17   6      346.66      333.44     12.21 o 
  -7  17   6        9.36        3.31      5.17 o 
  -6  17   6      435.28      449.76     12.53 o 
  -5  17   6        4.87        3.61      3.96 o 
  -4  17   6      528.70      501.15     10.62 o 
  -3  17   6       49.18       50.67      4.49 o 
  -2  17   6      133.07      136.45      6.25 o 
  -1  17   6     1516.30     1509.28     19.98 o 
   0  17   6        7.99        9.97      4.67 o 
   1  17   6        7.37        4.42      3.72 o 
   2  17   6      263.03      275.78      8.75 o 
   3  17   6      474.84      471.02     14.17 o 
   4  17   6        4.04        8.92      5.91 o 
   5  17   6       17.04       12.87      6.89 o 
  -9  18   6       17.10       20.46      5.01 o 
  -8  18   6      264.74      273.77     11.51 o 
  -7  18   6      287.99      285.36     11.89 o 
  -6  18   6        6.68        4.78      4.69 o 
  -5  18   6        6.04       12.69      4.25 o 
  -4  18   6       23.01       22.62      4.20 o 
  -3  18   6      216.01      206.28      7.25 o 
  -2  18   6        0.53       -4.23      3.37 o 
  -1  18   6      292.50      308.54      8.74 o 
   0  18   6       49.51       83.69      5.79 o 
   1  18   6      226.73      234.53      7.96 o 
   2  18   6        9.52       18.98      4.40 o 
   3  18   6        0.99        6.34      4.76 o 
   4  18   6       16.37       15.23      6.35 o 
   5  18   6        1.02       -2.00      6.52 o 
  -9  19   6        8.98       15.98      6.38 o 
  -8  19   6       58.29       54.97      7.03 o 
  -7  19   6        5.83       14.24      6.43 o 
  -6  19   6      423.36      425.42     23.51 o 
  -5  19   6      252.61      221.81     14.24 o 
  -4  19   6      604.45      570.29     13.43 o 
  -3  19   6      338.23      312.67     10.74 o 
  -2  19   6       80.62       93.78      5.67 o 
  -1  19   6       89.40      104.50      5.96 o 
   0  19   6        6.71        7.10      4.00 o 
   1  19   6       43.92       50.10      5.52 o 
   2  19   6      104.96       76.91      5.99 o 
   3  19   6       15.20       11.42      5.13 o 
   4  19   6        1.12        4.51      6.21 o 
   5  19   6        0.38        0.16     10.22 o 
  -9  20   6        7.14       10.99      5.59 o 
  -8  20   6        2.35       11.71     10.00 o 
  -7  20   6       85.02      108.29      9.32 o 
  -6  20   6       20.41       24.64      5.86 o 
  -5  20   6       76.96       60.72      6.77 o 
  -4  20   6        3.51       -0.66      4.44 o 
  -3  20   6     1474.01     1454.96     23.20 o 
  -2  20   6       33.09       29.05      5.03 o 
  -1  20   6      122.51      120.20      6.25 o 
   0  20   6      142.99      156.13      8.43 o 
   1  20   6      113.96      122.50      7.34 o 
   2  20   6       27.75       12.80      4.23 o 
   3  20   6        2.54       -1.14      5.42 o 
   4  20   6       61.68       42.12      7.67 o 
  -9  21   6       12.45       16.93      8.42 o 
  -8  21   6        0.07        3.21      6.20 o 
  -7  21   6        0.01       -0.25      5.96 o 
  -6  21   6      112.09      121.82     14.12 o 
  -5  21   6        0.59        3.39      5.01 o 
  -4  21   6       28.27       31.54      5.44 o 
  -3  21   6     1109.94     1122.64     16.42 o 
  -2  21   6       73.35       70.59      5.28 o 
  -1  21   6        8.64        5.07      3.82 o 
   0  21   6       10.10       15.11      5.21 o 
   1  21   6        0.19        9.44      4.45 o 
   2  21   6       36.07       49.67      5.21 o 
   3  21   6       83.34       96.10      8.86 o 
   4  21   6      251.32      244.70     13.13 o 
  -8  22   6        0.03       -0.03      6.13 o 
  -7  22   6       14.98       16.86      6.93 o 
  -6  22   6       32.76       26.42      7.11 o 
  -5  22   6       18.49       10.64      5.23 o 
  -4  22   6      118.21      122.68     11.59 o 
  -3  22   6        1.27        6.11      4.47 o 
  -2  22   6     1016.98      967.55     15.17 o 
  -1  22   6        0.98        3.13      4.60 o 
   0  22   6       17.06       13.27      5.26 o 
   1  22   6       18.97       15.87      4.66 o 
   2  22   6      233.09      225.58     12.27 o 
   3  22   6       23.47       45.79      8.87 o 
   4  22   6       15.90       20.79      7.18 o 
  -8  23   6        0.02      -12.32      9.48 o 
  -7  23   6        1.16       -7.62      5.90 o 
  -6  23   6       15.86       14.21      6.32 o 
  -5  23   6       42.24       56.32      6.86 o 
  -4  23   6       40.33       47.77     10.35 o 
  -3  23   6        2.98       -1.37      4.93 o 
  -2  23   6     1082.91     1090.77     22.69 o 
  -1  23   6       17.34       18.76      4.86 o 
   0  23   6       35.83       33.46      5.76 o 
   1  23   6      128.99      135.33      7.79 o 
   2  23   6       15.90        9.86      4.81 o 
   3  23   6       60.63       60.17      7.93 o 
   4  23   6       11.49       13.04      6.84 o 
  -8  24   6        0.48        4.86      6.33 o 
  -7  24   6       38.12       37.79     25.84 o 
  -6  24   6       18.17       40.94      7.22 o 
  -5  24   6       12.85       11.01      5.64 o 
  -4  24   6      115.78      118.84      7.84 o 
  -3  24   6      239.18      248.84     10.23 o 
  -2  24   6      867.45      852.40     20.15 o 
  -1  24   6        3.00        2.76      4.40 o 
   0  24   6        0.08       -1.58      4.82 o 
   1  24   6      169.31      192.37      8.90 o 
   2  24   6      190.28      190.21      9.19 o 
   3  24   6        0.19       -0.61      5.98 o 
   4  24   6      137.00      140.32     12.80 o 
  -8  25   6        9.02        6.82      7.55 o 
  -7  25   6        0.21       -2.53      6.95 o 
  -6  25   6       73.55       60.54     10.21 o 
  -5  25   6        2.32       -0.87      5.90 o 
  -4  25   6      125.83      115.73      8.97 o 
  -3  25   6       18.85       14.29      5.38 o 
  -2  25   6      481.36      485.16     14.44 o 
  -1  25   6        8.06       13.82      5.61 o 
   0  25   6        0.73       -4.29      7.25 o 
   1  25   6       47.89       61.91      6.40 o 
   2  25   6       26.86       26.91      5.36 o 
   3  25   6      119.65      106.82      9.88 o 
   4  25   6       97.58       85.85     11.17 o 
  -8  26   6       72.07       72.87     10.37 o 
  -7  26   6       11.07       -1.43     19.49 o 
  -6  26   6       57.12       51.27      7.95 o 
  -5  26   6       51.93       60.55      8.39 o 
  -4  26   6        7.46       11.55      5.77 o 
  -3  26   6      151.35      141.39      9.61 o 
  -2  26   6      197.76      200.96     10.07 o 
  -1  26   6       54.83       59.60      7.75 o 
   0  26   6        0.36        5.67      5.11 o 
   1  26   6        7.45       -1.21      4.91 o 
   2  26   6       38.30       30.97      6.06 o 
   3  26   6        2.23       -3.15      5.79 o 
  -8  27   6        0.01        2.94      7.64 o 
  -7  27   6        7.00        7.07      7.83 o 
  -6  27   6       46.97       76.09     12.96 o 
  -5  27   6        8.34       10.37      6.60 o 
  -4  27   6      148.18      166.16     10.22 o 
  -3  27   6       70.25       67.43      7.66 o 
  -2  27   6      132.04      125.72      8.50 o 
  -1  27   6       64.68       64.34      7.94 o 
   0  27   6       39.60       34.51      6.21 o 
   1  27   6       25.53       44.43      6.44 o 
   2  27   6       74.86       82.02      9.21 o 
   3  27   6       82.31       66.61      8.57 o 
  -7  28   6        0.53       14.27     10.01 o 
  -6  28   6       67.99       65.75      8.75 o 
  -5  28   6       40.40       53.26      8.21 o 
  -4  28   6        2.04        3.20      5.53 o 
  -3  28   6        2.58        1.88      5.53 o 
  -2  28   6      257.44      283.23     11.50 o 
  -1  28   6      160.37      188.44     12.60 o 
   0  28   6        0.03       -3.36      4.92 o 
   1  28   6       38.82       57.12     11.67 o 
   2  28   6       15.04       14.53      5.74 o 
   3  28   6        9.12       16.03      6.94 o 
  -7  29   6        9.72       22.78      8.73 o 
  -6  29   6        0.38       -1.50      7.71 o 
  -5  29   6       12.93       -6.16      7.53 o 
  -4  29   6       77.08       71.57      7.99 o 
  -3  29   6       14.75        5.01      5.75 o 
  -2  29   6      190.32      209.01     11.63 o 
  -1  29   6       56.03       57.22      8.91 o 
   0  29   6       47.26       34.82      6.41 o 
   1  29   6       44.70       41.73      6.67 o 
   2  29   6       57.16       47.62      6.96 o 
   3  29   6        0.20       -7.88      8.67 o 
  -7  30   6        3.52       -3.45      8.01 o 
  -6  30   6        1.12       31.37      7.57 o 
  -5  30   6       57.46       55.07      8.63 o 
  -4  30   6        6.25        7.05      6.15 o 
  -3  30   6      420.28      391.12     14.39 o 
  -2  30   6       28.68       43.02      6.76 o 
  -1  30   6       11.76        9.27      6.96 o 
   0  30   6        0.44        0.80      5.23 o 
   1  30   6       10.17        7.60      7.51 o 
   2  30   6       16.68       11.97      6.06 o 
  -7  31   6        0.42        3.70      9.61 o 
  -6  31   6        0.09        0.30      6.40 o 
  -5  31   6       51.75       57.09      8.85 o 
  -4  31   6       12.34        9.47      8.03 o 
  -3  31   6     1045.62     1105.25     35.95 o 
  -2  31   6        9.02        7.97      6.42 o 
  -1  31   6        0.36        5.68     10.03 o 
   0  31   6       14.86        6.65      6.65 o 
   1  31   6       60.40       53.20      9.12 o 
   2  31   6        8.20       -7.97      6.13 o 
  -6  32   6        0.12        9.42      7.24 o 
  -5  32   6        0.20       -3.28      6.60 o 
  -4  32   6       26.88       28.30      7.06 o 
  -3  32   6      273.32      264.47     18.02 o 
  -2  32   6      107.26      102.73     10.67 o 
  -1  32   6       34.74       15.89      7.08 o 
   0  32   6        3.31        5.09      6.65 o 
   1  32   6       19.58       14.03      5.93 o 
   2  32   6       20.53       24.89      6.59 o 
  -6  33   6       18.23       27.18      8.00 o 
  -5  33   6       77.49       85.77     11.32 o 
  -4  33   6        1.02        4.60      7.29 o 
  -3  33   6        9.94       14.44      6.82 o 
  -2  33   6        0.06        5.07      6.94 o 
  -1  33   6      117.90      110.19     11.15 o 
   0  33   6       47.44       65.74      9.51 o 
   1  33   6       15.69       -1.19      9.72 o 
  -5  34   6        8.94       10.57      7.48 o 
  -4  34   6       18.49       34.71     10.44 o 
  -3  34   6       84.28      107.48      9.90 o 
  -2  34   6      181.61      179.59     13.16 o 
  -1  34   6        0.50        4.15      8.62 o 
   0  34   6      101.11      120.48     11.41 o 
   1  34   6       29.87       39.71     13.51 o 
  -5  35   6       28.18       25.85      8.46 o 
  -4  35   6       23.88       11.55      7.71 o 
  -3  35   6        4.87        7.04      6.82 o 
  -2  35   6        0.02       13.38      8.83 o 
  -1  35   6       16.92       16.56      9.27 o 
   0  35   6        0.02       -1.21      6.74 o 
   1  35   6        0.48        5.23      7.78 o 
  -4  36   6       11.05        6.76      7.56 o 
  -3  36   6       65.36       65.31      8.78 o 
  -2  36   6        0.15       -5.33     13.66 o 
  -1  36   6      232.86      204.23     14.62 o 
   0  36   6        5.62        5.53      7.16 o 
  -4  37   6      344.93      343.21     17.48 o 
  -3  37   6        1.32       -3.26      6.52 o 
  -2  37   6       32.30       18.03     10.77 o 
  -1  37   6       27.04       24.11     10.96 o 
  -2  38   6        9.47        8.56     17.76 o 
 -10   1   7        0.21       -3.67     11.60 o 
  -9   1   7        6.52        1.99      3.81 o 
  -8   1   7        0.16       -1.66      5.07 o 
  -7   1   7      109.71       86.10      9.72 o 
  -6   1   7       12.75       11.88      6.35 o 
  -5   1   7       52.53       45.01      4.78 o 
  -4   1   7       10.04       15.28      3.54 o 
  -3   1   7       12.51       11.34      3.40 o 
  -2   1   7       22.77       18.10      3.23 o 
  -1   1   7        1.07        2.08      3.07 o 
   0   1   7        0.06       -0.92      3.16 o 
   1   1   7      448.49      445.67      8.52 o 
   2   1   7        3.75        1.16      3.11 o 
   3   1   7       16.17       11.67      5.92 o 
   4   1   7        6.34        2.28      6.76 o 
   5   1   7       10.99       18.56      8.75 o 
 -10   2   7       39.72       90.61     23.21 o 
  -9   2   7       32.39       35.18      4.87 o 
  -8   2   7        0.25        0.69      4.77 o 
  -7   2   7       72.65       59.02      7.80 o 
  -6   2   7      828.56      840.38     18.42 o 
  -5   2   7      246.10      268.64     12.69 o 
  -4   2   7      245.28      233.72      7.21 o 
  -3   2   7      141.29      140.36      5.56 o 
  -2   2   7       25.75       29.85      3.41 o 
  -1   2   7       22.35       18.23      3.29 o 
   0   2   7      485.77      471.90      9.16 o 
   1   2   7     1858.57     1839.39     19.37 o 
   2   2   7        0.44       -3.91      3.27 o 
   3   2   7       19.48       12.65      5.19 o 
   4   2   7        7.24       14.45      6.87 o 
   5   2   7        0.20       -1.56      8.07 o 
 -10   3   7       14.20       14.19     17.17 o 
  -9   3   7       42.80       51.76      9.91 o 
  -8   3   7        1.32       -6.80      4.53 o 
  -7   3   7      475.31      465.75     16.29 o 
  -6   3   7       70.77       59.75      7.74 o 
  -5   3   7      215.96      225.13      8.10 o 
  -4   3   7       28.71       30.67      3.85 o 
  -3   3   7       69.68       78.99      4.87 o 
  -2   3   7       48.92       66.71      3.80 o 
  -1   3   7        8.03        7.06      3.05 o 
   0   3   7      565.70      534.17      9.70 o 
   1   3   7      930.75      917.33     12.31 o 
   2   3   7        3.80        8.55      3.47 o 
   3   3   7       44.74       40.46      5.91 o 
   4   3   7       46.76       65.00      8.99 o 
   5   3   7       67.12       47.51     10.78 o 
 -10   4   7       34.13       24.61     18.57 o 
  -9   4   7        4.34        2.08      4.06 o 
  -8   4   7        0.20       -6.82      4.76 o 
  -7   4   7      101.52       91.44      7.68 o 
  -6   4   7     1562.32     1535.75     24.13 o 
  -5   4   7      480.37      492.83      9.91 o 
  -4   4   7      280.42      278.80      7.65 o 
  -3   4   7       66.99       73.18      4.05 o 
  -2   4   7       56.80       48.46      3.65 o 
  -1   4   7       61.78       60.64      3.94 o 
   0   4   7      498.87      467.81      8.49 o 
   1   4   7     1372.48     1334.37     15.61 o 
   2   4   7        3.23        4.43      3.50 o 
   3   4   7        9.38        7.73      5.02 o 
   4   4   7       31.98       41.02      9.40 o 
   5   4   7        4.64       -5.83      7.94 o 
 -10   5   7       34.11       36.66     19.31 o 
  -9   5   7       14.53       20.65      7.14 o 
  -8   5   7        2.43        1.96      4.91 o 
  -7   5   7      347.57      344.33     12.48 o 
  -6   5   7      116.04      114.76      7.45 o 
  -5   5   7      244.40      235.12      7.47 o 
  -4   5   7       11.09       16.33      4.52 o 
  -3   5   7        9.91        8.34      2.88 o 
  -2   5   7       75.60       79.57      4.09 o 
  -1   5   7       13.71       12.60      3.09 o 
   0   5   7     1380.83     1316.45     15.30 o 
   1   5   7     1040.90      997.60     17.95 o 
   2   5   7       74.45       71.26      4.91 o 
   3   5   7        2.41        7.12      4.87 o 
   4   5   7       35.79       25.29      7.85 o 
   5   5   7       17.56       11.12      8.80 o 
 -10   6   7        9.89      -21.42     15.07 o 
  -9   6   7        0.19       -4.49      4.42 o 
  -8   6   7        7.18        8.41      5.19 o 
  -7   6   7       58.74       57.85      6.81 o 
  -6   6   7      400.65      388.24     23.20 o 
  -5   6   7      857.38      811.16     13.28 o 
  -4   6   7       36.50       44.70      4.03 o 
  -3   6   7        1.51       -1.92      2.73 o 
  -2   6   7       19.46       14.35      2.94 o 
  -1   6   7      155.01      149.52      5.34 o 
   0   6   7       35.91       35.35      3.73 o 
   1   6   7      483.28      476.21      9.26 o 
   2   6   7      209.07      224.15      7.30 o 
   3   6   7        4.07       -2.41      4.65 o 
   4   6   7        0.01        3.11      8.65 o 
   5   6   7        1.74        5.96     12.22 o 
 -10   7   7        6.23       15.72     16.55 o 
  -9   7   7        1.13        4.05      4.86 o 
  -8   7   7        0.87       -6.08      4.74 o 
  -7   7   7       19.49       40.19      8.73 o 
  -6   7   7       16.23       16.26      5.03 o 
  -5   7   7        5.76       10.24      3.72 o 
  -4   7   7        4.51        5.49      3.07 o 
  -3   7   7      174.69      173.10      5.68 o 
  -2   7   7       41.47       43.44      3.33 o 
  -1   7   7       27.47       24.74      3.40 o 
   0   7   7      316.89      317.52      7.95 o 
   1   7   7       14.56       19.41      3.83 o 
   2   7   7       53.28       61.22      4.49 o 
   3   7   7        4.47        4.21      4.83 o 
   4   7   7       10.49        2.63      6.40 o 
   5   7   7        0.23      -11.87     11.08 o 
 -10   8   7       52.27      103.66     23.82 o 
  -9   8   7        8.03       18.57      5.48 o 
  -8   8   7       56.07       50.07      6.46 o 
  -7   8   7       68.65       79.26      7.43 o 
  -6   8   7        2.56       -0.75      4.45 o 
  -5   8   7      208.71      197.29      7.10 o 
  -4   8   7       11.12        4.52      3.14 o 
  -3   8   7        0.43       -1.91      2.70 o 
  -2   8   7       10.17        8.13      2.67 o 
  -1   8   7      217.09      207.74      7.47 o 
   0   8   7        6.82        5.28      3.52 o 
   1   8   7      581.50      564.60     10.45 o 
   2   8   7       62.48       63.03      4.50 o 
   3   8   7        1.61       -0.46      4.68 o 
   4   8   7       25.57       18.02      9.51 o 
   5   8   7        0.00       12.70     12.66 o 
 -10   9   7        6.26        7.80     16.90 o 
  -9   9   7        3.37        8.68      4.67 o 
  -8   9   7       20.04       22.48      6.52 o 
  -7   9   7       97.94      104.82      8.06 o 
  -6   9   7        9.56       10.30      4.75 o 
  -5   9   7       59.79       53.92      5.15 o 
  -4   9   7       15.65       12.70      3.54 o 
  -3   9   7      175.18      178.63      5.47 o 
  -2   9   7       39.54       30.59      3.56 o 
  -1   9   7       23.60       35.81      4.93 o 
   0   9   7       44.61       45.16      5.97 o 
   1   9   7       11.26        7.62      3.53 o 
   2   9   7        1.05        1.10      3.29 o 
   3   9   7       17.44       19.80      5.00 o 
   4   9   7        0.51       -6.88      4.87 o 
   5   9   7        4.83        6.09     11.96 o 
 -10  10   7        9.21        8.76     17.30 o 
  -9  10   7        5.15       -0.50      4.44 o 
  -8  10   7       72.26       89.54      7.81 o 
  -7  10   7       71.11       77.23      8.43 o 
  -6  10   7       27.34       33.71      5.36 o 
  -5  10   7       10.72       12.46      3.72 o 
  -4  10   7        0.01       -4.38      3.25 o 
  -3  10   7        1.80        0.91      2.62 o 
  -2  10   7        4.07        3.36      3.14 o 
  -1  10   7       14.19        9.74      3.36 o 
   0  10   7        6.49        5.93      3.70 o 
   1  10   7       18.64       22.74      3.87 o 
   2  10   7      303.65      306.06      7.95 o 
   3  10   7        1.46        6.75      4.66 o 
   4  10   7        9.59        9.25      5.60 o 
   5  10   7       12.38       15.20     12.70 o 
 -10  11   7       13.44       15.28     17.30 o 
  -9  11   7        0.06       -4.64      4.55 o 
  -8  11   7        0.38        0.68      4.95 o 
  -7  11   7      435.35      390.53     12.96 o 
  -6  11   7       28.76       33.31      5.37 o 
  -5  11   7        0.14       -0.53      3.44 o 
  -4  11   7        1.77        4.10      3.29 o 
  -3  11   7       37.20       39.71      3.62 o 
  -2  11   7        1.34        4.07      3.25 o 
  -1  11   7      218.86      202.38      6.48 o 
   0  11   7      132.14      128.52      6.72 o 
   1  11   7      147.60      152.72      6.85 o 
   2  11   7       55.65       64.69      5.11 o 
   3  11   7        1.62        6.49      4.64 o 
   4  11   7       15.29       25.00      8.48 o 
  -9  12   7        2.10        3.43      4.77 o 
  -8  12   7       37.56       41.57      8.94 o 
  -7  12   7      194.65      208.00     10.53 o 
  -6  12   7       37.37       48.98      8.31 o 
  -5  12   7      489.22      502.61      9.63 o 
  -4  12   7       24.64       24.80      3.73 o 
  -3  12   7       24.44       27.78      3.76 o 
  -2  12   7       46.51       54.47      4.47 o 
  -1  12   7       95.03       92.55      4.93 o 
   0  12   7       17.85        9.02      3.85 o 
   1  12   7      150.39      164.41      7.13 o 
   2  12   7      151.22      144.38      6.71 o 
   3  12   7        8.90       13.05      4.91 o 
   4  12   7        0.01       -3.79      4.97 o 
  -9  13   7       22.37       27.56      5.72 o 
  -8  13   7       10.99        4.92      8.88 o 
  -7  13   7      152.15      139.85      9.03 o 
  -6  13   7       47.09       50.69      5.91 o 
  -5  13   7      486.52      482.47      9.43 o 
  -4  13   7      858.49      828.18     12.61 o 
  -3  13   7        0.15       -4.79      3.20 o 
  -2  13   7        3.80        1.52      3.30 o 
  -1  13   7      964.34      965.39     13.08 o 
   0  13   7      159.76      145.23      7.43 o 
   1  13   7      240.39      241.37      9.48 o 
   2  13   7      352.59      363.65     10.66 o 
   3  13   7      247.46      251.51     11.07 o 
   4  13   7       63.70       63.20      7.05 o 
  -9  14   7        4.20       -0.25      4.98 o 
  -8  14   7        0.77       -1.58      5.14 o 
  -7  14   7       28.15       31.76      6.26 o 
  -6  14   7       24.43       22.98      5.12 o 
  -5  14   7      229.76      247.48      8.07 o 
  -4  14   7      127.86      117.53      5.74 o 
  -3  14   7       35.07       46.34      4.47 o 
  -2  14   7      224.55      223.60      7.56 o 
  -1  14   7       17.17       19.11      3.94 o 
   0  14   7       37.44       66.65      5.10 o 
   1  14   7      218.85      212.96      7.93 o 
   2  14   7       36.41       32.35      4.52 o 
   3  14   7      176.71      176.48      9.62 o 
   4  14   7        0.07       -4.54      4.89 o 
  -9  15   7       23.33       26.05      5.79 o 
  -8  15   7       14.27       24.76      6.99 o 
  -7  15   7       53.39       45.19      9.95 o 
  -6  15   7       48.93       48.68      5.82 o 
  -5  15   7      517.21      507.41     19.68 o 
  -4  15   7      406.28      391.73      9.42 o 
  -3  15   7       11.98       10.50      4.23 o 
  -2  15   7       35.09       42.07      4.40 o 
  -1  15   7      340.05      360.28      8.64 o 
   0  15   7       47.11       42.57      4.61 o 
   1  15   7       62.76       62.57      5.27 o 
   2  15   7       22.23       38.61      4.71 o 
   3  15   7       15.14       15.27      5.49 o 
   4  15   7       37.29       23.76      6.93 o 
  -9  16   7        0.26       -1.42      5.35 o 
  -8  16   7       52.70       70.23      7.52 o 
  -7  16   7       60.61       70.36      8.38 o 
  -6  16   7        4.83       -5.30      4.93 o 
  -5  16   7      483.95      486.38     10.73 o 
  -4  16   7        0.64       -0.39      3.65 o 
  -3  16   7        8.38       10.31      3.75 o 
  -2  16   7       60.11       61.99      4.96 o 
  -1  16   7        5.59        9.52      5.73 o 
   0  16   7        1.36        2.57      4.47 o 
   1  16   7      202.45      192.22      8.33 o 
   2  16   7       20.01       28.61      4.99 o 
   3  16   7       18.57       20.10      5.77 o 
   4  16   7        1.47       -5.83      7.29 o 
  -9  17   7        4.30       -0.10      7.05 o 
  -8  17   7       10.40       18.42      6.46 o 
  -7  17   7        6.90        6.21      7.72 o 
  -6  17   7        9.81       12.99      5.41 o 
  -5  17   7        1.82        6.71      5.74 o 
  -4  17   7       48.84       42.81      5.24 o 
  -3  17   7       32.44       35.40      4.28 o 
  -2  17   7        2.17        9.85      3.76 o 
  -1  17   7       29.49       29.95      4.74 o 
   0  17   7        6.01       10.57      4.63 o 
   1  17   7        2.39        1.58      4.44 o 
   2  17   7        0.10        4.20      4.77 o 
   3  17   7       18.12       27.03      6.88 o 
   4  17   7        0.65        3.86     10.64 o 
  -9  18   7        0.21       -3.29      8.95 o 
  -8  18   7       61.38       58.04     11.06 o 
  -7  18   7      137.72      157.83     13.86 o 
  -6  18   7        9.16        0.89      7.96 o 
  -5  18   7      167.01      165.15      7.85 o 
  -4  18   7       63.50       65.18      5.65 o 
  -3  18   7        2.99        4.99      4.02 o 
  -2  18   7       25.76       26.24      4.29 o 
  -1  18   7       13.80       12.34      4.35 o 
   0  18   7      188.54      183.76      8.78 o 
   1  18   7      163.89      146.34      8.12 o 
   2  18   7        1.31       -1.01      3.92 o 
   3  18   7       13.04       24.63      6.09 o 
   4  18   7       20.17       20.34      8.29 o 
  -9  19   7        6.88       -2.10      6.26 o 
  -8  19   7      129.56      117.19      9.96 o 
  -7  19   7        0.48       -0.67      7.13 o 
  -6  19   7        1.16       -3.69      5.87 o 
  -5  19   7      125.32      128.47     11.28 o 
  -4  19   7      107.00      109.27      7.63 o 
  -3  19   7      163.05      171.87      7.49 o 
  -2  19   7       32.38       31.59      4.84 o 
  -1  19   7      365.39      369.22     12.73 o 
   0  19   7       39.09       36.74      5.38 o 
   1  19   7        1.97        1.35      4.63 o 
   2  19   7       69.19       89.48      6.34 o 
   3  19   7       11.02       11.40      6.50 o 
   4  19   7       22.10       25.03      8.50 o 
  -9  20   7       37.44       33.00      7.87 o 
  -8  20   7       11.87       -1.75      6.82 o 
  -7  20   7      190.74      179.89     14.09 o 
  -6  20   7       10.18       12.16      8.71 o 
  -5  20   7        3.07        5.39      5.38 o 
  -4  20   7      731.21      737.16     16.22 o 
  -3  20   7      279.45      275.70     13.18 o 
  -2  20   7      300.99      333.76     11.43 o 
  -1  20   7        5.93       10.20      5.59 o 
   0  20   7      232.55      227.65     11.19 o 
   1  20   7       77.22       71.42      6.49 o 
   2  20   7       80.28       82.11      6.74 o 
   3  20   7      116.91      138.21     11.93 o 
   4  20   7      113.84      133.28     12.63 o 
  -8  21   7       59.59       56.77      9.45 o 
  -7  21   7       27.03       24.19     15.70 o 
  -6  21   7       51.13       49.74      7.88 o 
  -5  21   7      188.57      202.21      9.65 o 
  -4  21   7        2.11       -1.86      6.43 o 
  -3  21   7      203.83      208.38      7.88 o 
  -2  21   7       13.58       21.86      4.92 o 
  -1  21   7      762.00      711.01     17.23 o 
   0  21   7       27.59       46.44      6.64 o 
   1  21   7        0.88       -5.56      4.41 o 
   2  21   7      168.47      159.81     11.36 o 
   3  21   7       51.59       60.91     12.79 o 
  -8  22   7        0.33        5.84      7.64 o 
  -7  22   7       67.63       47.87      9.47 o 
  -6  22   7       50.52       46.52      8.04 o 
  -5  22   7       97.36       85.48      7.11 o 
  -4  22   7      175.13      188.20     10.19 o 
  -3  22   7       10.16       19.01      5.56 o 
  -2  22   7      102.27      123.13      7.35 o 
  -1  22   7        0.10       -3.27      4.66 o 
   0  22   7      132.93      126.82      8.24 o 
   1  22   7       59.04       82.03      6.78 o 
   2  22   7       39.42       50.51      6.23 o 
   3  22   7        9.41        2.07      7.14 o 
  -8  23   7        7.72        0.52      7.44 o 
  -7  23   7        0.04        2.22      7.88 o 
  -6  23   7       10.95       15.15      6.78 o 
  -5  23   7       45.20       49.11      6.22 o 
  -4  23   7       72.89       78.92      7.17 o 
  -3  23   7       84.82       96.53      8.80 o 
  -2  23   7        3.76        5.42      4.45 o 
  -1  23   7      205.62      206.45     10.66 o 
   0  23   7        0.01       -6.75      4.50 o 
   1  23   7       72.65       67.85      6.45 o 
   2  23   7       41.71       50.04      9.63 o 
   3  23   7       22.12       28.23      7.25 o 
  -8  24   7       18.97       18.37      8.63 o 
  -7  24   7       23.99       31.49      9.31 o 
  -6  24   7       50.99       48.22      8.04 o 
  -5  24   7       36.50       37.73     11.42 o 
  -4  24   7       12.05        7.33      6.09 o 
  -3  24   7        5.33       15.51      6.02 o 
  -2  24   7       87.17       89.12      6.71 o 
  -1  24   7        1.51        5.42      5.32 o 
   0  24   7       25.72       29.14      5.43 o 
   1  24   7       21.87       27.59      5.80 o 
   2  24   7       21.43       28.66      5.84 o 
   3  24   7       47.28       62.72     10.60 o 
  -8  25   7        0.64      -10.76      7.36 o 
  -7  25   7       13.16       12.24      8.16 o 
  -6  25   7        2.05      -10.78      7.18 o 
  -5  25   7        0.32        5.91      5.81 o 
  -4  25   7       90.56       99.83      8.78 o 
  -3  25   7       85.15       95.89      8.89 o 
  -2  25   7       32.24       25.69      6.07 o 
  -1  25   7        2.62       -0.73      5.13 o 
   0  25   7        5.43        7.45      4.83 o 
   1  25   7      132.41      138.38      8.34 o 
   2  25   7        3.68       11.37      5.29 o 
   3  25   7       17.88        9.15      8.43 o 
  -7  26   7        5.31        4.63     10.95 o 
  -6  26   7       55.32       50.35      8.43 o 
  -5  26   7       14.29       13.70      7.07 o 
  -4  26   7        5.41        8.73      8.05 o 
  -3  26   7       13.61        3.15      6.37 o 
  -2  26   7        0.02       11.84      6.13 o 
  -1  26   7       16.79       17.49      7.56 o 
   0  26   7       25.31       21.35      5.70 o 
   1  26   7       22.47       25.59      6.28 o 
   2  26   7       23.24       26.47      5.87 o 
  -7  27   7        6.98       13.71      8.80 o 
  -6  27   7       19.87       10.95      7.09 o 
  -5  27   7       17.11       10.75      7.20 o 
  -4  27   7        7.47        0.81      5.95 o 
  -3  27   7      177.58      182.18     11.32 o 
  -2  27   7      330.23      336.51     14.08 o 
  -1  27   7       10.28        7.06      7.79 o 
   0  27   7       70.06       77.48      7.98 o 
   1  27   7       16.92       28.38      6.30 o 
   2  27   7       29.39       31.22     10.85 o 
  -7  28   7       87.39       85.84     12.34 o 
  -6  28   7        3.14        5.91      6.73 o 
  -5  28   7        2.65        0.35     10.45 o 
  -4  28   7       68.50       70.91      9.49 o 
  -3  28   7        8.36       18.00     12.76 o 
  -2  28   7      544.78      537.11     19.12 o 
  -1  28   7       85.80       92.39     22.54 o 
   0  28   7       61.14       59.94      6.70 o 
   1  28   7        2.58        0.12      7.51 o 
   2  28   7       15.09       13.83      6.08 o 
  -7  29   7        4.81        5.17     12.13 o 
  -6  29   7       48.29       48.37      8.68 o 
  -5  29   7       13.56        4.66      6.91 o 
  -4  29   7        4.09        6.79      6.19 o 
  -3  29   7        1.27       -3.01      5.95 o 
  -2  29   7       36.17       26.98      7.25 o 
  -1  29   7       47.99       45.89      8.69 o 
   0  29   7       11.35       12.22      5.92 o 
   1  29   7        0.22       -1.34      6.97 o 
   2  29   7       41.73       29.83      6.74 o 
  -6  30   7        6.07       11.22      7.47 o 
  -5  30   7        0.00       -9.54      6.45 o 
  -4  30   7       31.73       33.03      7.15 o 
  -3  30   7        0.10       -6.33      5.83 o 
  -2  30   7      225.91      216.15     14.38 o 
  -1  30   7      167.79      171.82     13.14 o 
   0  30   7       70.43       78.77     10.03 o 
   1  30   7       14.43       13.71      6.16 o 
  -6  31   7       18.93       16.90      7.98 o 
  -5  31   7        0.07      -10.59      9.15 o 
  -4  31   7        0.55       -1.81      6.20 o 
  -3  31   7       25.80       31.17      7.45 o 
  -2  31   7        0.40       -7.22      7.29 o 
  -1  31   7       56.07       49.24      9.09 o 
   0  31   7       31.28       27.69      8.22 o 
   1  31   7        0.09       -0.26      5.66 o 
  -6  32   7       28.93       39.09      8.81 o 
  -5  32   7        5.83       18.15      7.32 o 
  -4  32   7       22.24       11.46      6.95 o 
  -3  32   7       16.26       12.01      6.66 o 
  -2  32   7      139.46      150.41     36.88 o 
  -1  32   7       95.37      113.86     11.42 o 
   0  32   7       38.89       29.26      9.76 o 
   1  32   7       30.81       28.61      8.80 o 
  -5  33   7        4.51       -9.21      7.09 o 
  -4  33   7       73.55       72.24      9.29 o 
  -3  33   7        0.73       -8.44      8.61 o 
  -2  33   7       52.68       34.33     10.35 o 
  -1  33   7       50.80       35.67      8.56 o 
   0  33   7        4.57       -1.76     12.81 o 
  -4  34   7       12.08        9.65      6.97 o 
  -3  34   7       44.53       54.36      9.51 o 
  -2  34   7        0.22       -4.85     15.24 o 
  -1  34   7       16.65        6.66      7.51 o 
  -4  35   7       18.31       12.50     13.29 o 
  -3  35   7        0.69        3.45      7.73 o 
  -2  35   7        0.00       -2.49     10.49 o 
  -1  35   7      140.25      157.61     13.37 o 
  -9   0   8      252.04      247.71     20.74 o 
  -8   0   8       69.81       75.85     13.93 o 
  -7   0   8       32.50       27.63     11.26 o 
  -6   0   8        0.71       -1.94      7.74 o 
  -5   0   8       30.40       29.28      6.91 o 
  -4   0   8       12.93       34.91      7.36 o 
  -3   0   8     1569.91     1446.57     24.03 o 
  -2   0   8       69.30       59.86      7.47 o 
  -1   0   8       28.09       36.21      7.84 o 
   0   0   8      278.71      263.39     16.24 o 
   1   0   8      684.16      653.59     16.51 o 
   2   0   8       58.87       52.81      9.20 o 
   3   0   8        0.15        3.59      8.54 o 
   4   0   8        0.02        4.51     12.26 o 
  -9   1   8        0.00       -1.18      5.49 o 
  -8   1   8        1.12        2.06      9.57 o 
  -7   1   8        5.16        4.90      5.89 o 
  -6   1   8      378.69      368.60     13.47 o 
  -5   1   8        0.75       -5.96      4.03 o 
  -4   1   8       11.87       23.55      4.77 o 
  -3   1   8       30.47       29.55      3.91 o 
  -2   1   8       11.76        8.87      5.60 o 
  -1   1   8       24.06       21.97      4.21 o 
   0   1   8       89.64       97.96      5.70 o 
   1   1   8       12.64       14.45      3.94 o 
   2   1   8        0.38       -3.08      3.89 o 
   3   1   8       48.60       55.20      8.19 o 
   4   1   8        0.40       -3.66      8.10 o 
  -9   2   8      186.88      206.42     11.14 o 
  -8   2   8       87.15       80.39      9.65 o 
  -7   2   8      119.67      121.43      9.82 o 
  -6   2   8       68.35       66.91      7.86 o 
  -5   2   8       63.25       69.44      5.85 o 
  -4   2   8       29.34       38.94      5.78 o 
  -3   2   8      267.36      220.60      8.87 o 
  -2   2   8       43.91       44.15      4.16 o 
  -1   2   8       73.70       93.87      7.32 o 
   0   2   8     2091.42     1940.20     24.89 o 
   1   2   8      348.97      337.15      8.58 o 
   2   2   8       25.53       22.88      4.80 o 
   3   2   8        0.00        0.03      5.70 o 
   4   2   8       83.87      107.79     28.62 o 
 -10   3   8       16.81       -1.23     17.12 o 
  -9   3   8        0.43       -4.96      8.27 o 
  -8   3   8       13.32        4.88      6.08 o 
  -7   3   8      221.62      249.95     11.60 o 
  -6   3   8      379.68      409.67     13.99 o 
  -5   3   8        1.47        1.49      4.27 o 
  -4   3   8        0.26       -0.36      4.12 o 
  -3   3   8       92.14       92.36      4.84 o 
  -2   3   8        3.07       -2.25      3.25 o 
  -1   3   8        7.27        1.07      3.58 o 
   0   3   8      301.94      289.46     10.10 o 
   1   3   8      278.07      266.89      8.21 o 
   2   3   8       16.57       12.12      4.42 o 
   3   3   8       93.76      122.84     10.13 o 
   4   3   8       34.92       22.66     18.85 o 
 -10   4   8        1.17       -8.51      5.67 o 
  -9   4   8       46.87       55.19      6.85 o 
  -8   4   8       97.09       95.78      8.18 o 
  -7   4   8      129.73      136.28      9.16 o 
  -6   4   8      572.07      579.47     14.49 o 
  -5   4   8      148.80      140.22      6.76 o 
  -4   4   8       12.02       15.64      3.91 o 
  -3   4   8       38.67       28.99      4.06 o 
  -2   4   8        0.70       -0.87      3.29 o 
  -1   4   8      276.49      276.01      8.09 o 
   0   4   8       53.61       52.04      5.28 o 
   1   4   8      452.91      420.86      9.76 o 
   2   4   8        0.52       -2.22      4.00 o 
   3   4   8        8.02       11.09      6.15 o 
   4   4   8        0.01        6.26     11.34 o 
 -10   5   8       13.92       -0.40      6.46 o 
  -9   5   8       40.16       52.56      6.81 o 
  -8   5   8       19.47       23.84      6.22 o 
  -7   5   8      455.32      476.03     19.40 o 
  -6   5   8       24.15       27.12      6.46 o 
  -5   5   8        7.32        2.83      3.88 o 
  -4   5   8        0.85        0.48      3.60 o 
  -3   5   8       13.98        6.47      3.67 o 
  -2   5   8       22.79       25.55      3.87 o 
  -1   5   8       11.40       13.77      3.81 o 
   0   5   8      668.73      642.42     12.49 o 
   1   5   8      257.91      225.67      8.10 o 
   2   5   8       44.34       63.00      5.67 o 
   3   5   8       38.09       37.66      6.42 o 
   4   5   8       13.77       18.25     10.48 o 
 -10   6   8        1.69       -9.12      6.08 o 
  -9   6   8      296.90      379.89     16.92 o 
  -8   6   8       50.63       59.35      7.26 o 
  -7   6   8      244.62      232.10     12.87 o 
  -6   6   8        8.14        1.10      5.44 o 
  -5   6   8      117.67      112.90      7.04 o 
  -4   6   8      321.17      308.09      8.39 o 
  -3   6   8        8.50        5.01      3.54 o 
  -2   6   8      102.11       69.05      4.45 o 
  -1   6   8      240.12      229.67      7.60 o 
   0   6   8       29.87       25.48      4.71 o 
   1   6   8       89.12       95.16      7.24 o 
   2   6   8       33.51       38.33      5.13 o 
   3   6   8      176.48      220.47     10.77 o 
   4   6   8        0.33       -8.61      9.10 o 
  -9   7   8      183.92      210.30     10.53 o 
  -8   7   8        0.24        3.95      5.46 o 
  -7   7   8       27.68       35.01      7.24 o 
  -6   7   8       30.60       36.21      6.53 o 
  -5   7   8       68.78       67.38      5.01 o 
  -4   7   8      672.51      645.15     11.63 o 
  -3   7   8       85.59       72.57      5.06 o 
  -2   7   8      526.95      456.18      8.56 o 
  -1   7   8        2.11        6.41      3.61 o 
   0   7   8      119.47      118.70      7.08 o 
   1   7   8      147.02      167.19      9.39 o 
   2   7   8       45.56       46.24      5.77 o 
   3   7   8        3.86       -0.38      5.03 o 
   4   7   8       17.65       13.57     10.04 o 
  -9   8   8       20.55       22.85      6.95 o 
  -8   8   8       11.41       10.75      6.47 o 
  -7   8   8       14.46        7.62      6.12 o 
  -6   8   8       26.16       32.90      6.40 o 
  -5   8   8        7.92       -0.41      3.81 o 
  -4   8   8      192.78      176.74      6.86 o 
  -3   8   8        1.57        1.35      3.57 o 
  -2   8   8       96.82       83.96      4.78 o 
  -1   8   8        3.98        6.13      3.60 o 
   0   8   8       57.85       51.05      5.63 o 
   1   8   8       53.58       62.68      5.78 o 
   2   8   8        4.74        7.60      4.24 o 
   3   8   8        0.53       -0.02      6.66 o 
   4   8   8        0.49       -5.32      9.27 o 
  -9   9   8       15.68       16.48      5.76 o 
  -8   9   8       23.30       10.51      6.39 o 
  -7   9   8        0.36        4.91      5.90 o 
  -6   9   8        0.56        3.12      5.39 o 
  -5   9   8      252.19      250.48      8.35 o 
  -4   9   8      130.66      121.77      6.00 o 
  -3   9   8       52.75       43.40      4.76 o 
  -2   9   8       80.64       65.95      4.43 o 
  -1   9   8      240.04      255.33      8.34 o 
   0   9   8       51.11       51.91      5.60 o 
   1   9   8        9.28       10.54      4.50 o 
   2   9   8        0.03        4.24      4.17 o 
   3   9   8       75.10       82.60      8.42 o 
   4   9   8        4.90       -7.07      6.72 o 
  -9  10   8        1.21       -4.29      5.69 o 
  -8  10   8       42.09       47.50      7.78 o 
  -7  10   8       28.71       42.29     10.22 o 
  -6  10   8       84.12       91.36      6.97 o 
  -5  10   8     1459.23     1441.86     19.84 o 
  -4  10   8       31.33       33.56      4.11 o 
  -3  10   8       48.11       41.26      4.33 o 
  -2  10   8       67.79       52.01      4.47 o 
  -1  10   8      249.34      236.52      8.31 o 
   0  10   8       99.11      102.26      7.65 o 
   1  10   8       19.47       16.42      4.78 o 
   2  10   8      285.45      305.97     11.33 o 
   3  10   8        1.68        5.96      5.95 o 
   4  10   8        4.29        4.11     10.06 o 
  -9  11   8        4.09       -0.41      5.78 o 
  -8  11   8       46.49       39.14      7.59 o 
  -7  11   8       11.88       13.41      6.38 o 
  -6  11   8       44.43       47.16      6.57 o 
  -5  11   8      597.33      615.31     12.02 o 
  -4  11   8       88.94       86.23      5.71 o 
  -3  11   8       54.62       58.38      5.63 o 
  -2  11   8       33.64       31.98      4.32 o 
  -1  11   8      407.58      424.35     17.80 o 
   0  11   8      207.43      210.05      8.99 o 
   1  11   8       17.84       14.71      4.69 o 
   2  11   8      358.84      343.26     11.21 o 
   3  11   8       72.10       81.59      8.46 o 
  -9  12   8        2.62       -8.27      5.51 o 
  -8  12   8      233.50      203.73     13.21 o 
  -7  12   8       12.75       10.21      6.36 o 
  -6  12   8      185.78      183.14     10.37 o 
  -5  12   8        0.03        2.23      3.68 o 
  -4  12   8       10.04       16.16      3.85 o 
  -3  12   8      159.03      152.45      6.58 o 
  -2  12   8       67.79       69.50      5.13 o 
  -1  12   8      924.24      903.12     16.56 o 
   0  12   8      108.56       98.89      7.49 o 
   1  12   8       69.28       70.45      6.17 o 
   2  12   8      266.31      269.23      9.58 o 
   3  12   8        2.94        8.91      6.18 o 
  -9  13   8        0.03       -2.11      7.17 o 
  -8  13   8      587.12      642.71     19.26 o 
  -7  13   8       69.52       78.63      7.69 o 
  -6  13   8       42.27       44.59      6.00 o 
  -5  13   8       60.49       45.44      5.26 o 
  -4  13   8       22.92       24.53      4.46 o 
  -3  13   8       24.34       29.67      4.79 o 
  -2  13   8      127.72      122.75      6.14 o 
  -1  13   8       65.38       59.31      6.64 o 
   0  13   8      142.32      143.23      7.84 o 
   1  13   8        1.76        8.15      4.40 o 
   2  13   8      125.11      161.05      8.50 o 
   3  13   8       11.90       13.33      7.28 o 
  -9  14   8        5.81        0.99      6.14 o 
  -8  14   8      370.59      418.01     15.61 o 
  -7  14   8        1.00       -2.03      7.74 o 
  -6  14   8       99.26      116.74      7.93 o 
  -5  14   8     1162.75     1146.65     18.54 o 
  -4  14   8       64.44       72.48      5.69 o 
  -3  14   8       66.52       66.50      5.31 o 
  -2  14   8      202.12      205.97      7.60 o 
  -1  14   8      779.39      715.17     14.66 o 
   0  14   8       34.84       26.33      5.19 o 
   1  14   8        6.87       -2.55      4.34 o 
   2  14   8      485.76      563.70     12.86 o 
   3  14   8       11.25        3.81      8.07 o 
  -9  15   8        0.91       -0.70      5.97 o 
  -8  15   8      121.67      137.24     11.54 o 
  -7  15   8      136.52      141.67      9.56 o 
  -6  15   8       25.10       16.26      5.30 o 
  -5  15   8      511.26      480.00     13.70 o 
  -4  15   8       71.76       76.63      5.92 o 
  -3  15   8        4.71        2.95      3.87 o 
  -2  15   8      136.64      118.87      6.86 o 
  -1  15   8        3.74        6.27      4.52 o 
   0  15   8       26.81       32.01      6.39 o 
   1  15   8        7.08        7.61      4.09 o 
   2  15   8        4.27       -0.32      4.33 o 
   3  15   8       51.80       55.11     10.57 o 
  -9  16   8        0.37       -8.73      5.82 o 
  -8  16   8        2.51       10.56      6.61 o 
  -7  16   8        0.10        6.68      5.71 o 
  -6  16   8        2.41        2.14      4.69 o 
  -5  16   8      248.74      231.58      9.58 o 
  -4  16   8      170.59      185.34      7.91 o 
  -3  16   8        0.72       -1.02      3.64 o 
  -2  16   8       16.88       26.29      5.35 o 
  -1  16   8        0.01        2.11      4.83 o 
   0  16   8        0.10        4.76      4.49 o 
   1  16   8       24.24       13.50      4.40 o 
   2  16   8       28.38       35.76      5.13 o 
   3  16   8        3.25        0.88      7.12 o 
  -9  17   8        7.57        2.63      7.27 o 
  -8  17   8       72.09       46.22      8.38 o 
  -7  17   8      142.34      155.67     10.05 o 
  -6  17   8       30.68       29.25      7.16 o 
  -5  17   8        3.04        2.27      6.92 o 
  -4  17   8     1287.76     1244.97     18.58 o 
  -3  17   8       14.02       22.08      4.35 o 
  -2  17   8      753.89      771.86     15.58 o 
  -1  17   8      120.74      105.57      7.50 o 
   0  17   8        4.06        0.92      5.44 o 
   1  17   8       12.19        8.60      5.07 o 
   2  17   8       56.76       53.52      5.77 o 
   3  17   8      187.09      195.82     13.92 o 
  -8  18   8       15.00        7.02      6.52 o 
  -7  18   8       11.31        9.08      5.69 o 
  -6  18   8       22.24       22.82      7.32 o 
  -5  18   8      195.10      191.26      8.83 o 
  -4  18   8      457.15      438.22     10.71 o 
  -3  18   8       22.25       16.17      5.05 o 
  -2  18   8      545.22      538.39     13.04 o 
  -1  18   8       11.00       13.48      5.27 o 
   0  18   8       15.14       11.23      5.15 o 
   1  18   8        0.33       -0.85      4.31 o 
   2  18   8        9.61        8.50      4.70 o 
   3  18   8      113.32      109.93     14.68 o 
  -8  19   8       58.84       47.31     12.76 o 
  -7  19   8       94.32       98.31     10.78 o 
  -6  19   8       51.68       48.26      9.85 o 
  -5  19   8      110.93      108.74      7.41 o 
  -4  19   8        3.04        1.53      6.25 o 
  -3  19   8       27.25       14.40      5.15 o 
  -2  19   8      131.55      147.93      8.88 o 
  -1  19   8        0.00       -6.70      4.47 o 
   0  19   8       26.50       26.37      5.61 o 
   1  19   8       84.11       93.74      6.84 o 
   2  19   8       96.16       88.40      8.08 o 
   3  19   8        3.08        4.84      9.77 o 
  -8  20   8        6.70        3.92      8.05 o 
  -7  20   8       98.50      134.91     10.96 o 
  -6  20   8      135.07      114.81     10.54 o 
  -5  20   8       62.39       66.39      6.94 o 
  -4  20   8       79.98       90.28      7.81 o 
  -3  20   8       12.97       11.98      4.90 o 
  -2  20   8      107.95      120.08      8.21 o 
  -1  20   8       28.01       29.83      5.80 o 
   0  20   8       18.37       24.19      6.81 o 
   1  20   8      123.48      174.96      8.63 o 
   2  20   8       11.27        5.10      5.74 o 
  -8  21   8       83.61       88.11     11.39 o 
  -7  21   8       57.04       83.69      9.50 o 
  -6  21   8       88.43       71.98      9.32 o 
  -5  21   8       44.01       44.67      7.21 o 
  -4  21   8       49.44       59.23      9.88 o 
  -3  21   8        5.28        5.36      5.27 o 
  -2  21   8        0.91        1.46      4.94 o 
  -1  21   8        0.02       -1.31      4.61 o 
   0  21   8       42.95       42.14      6.20 o 
   1  21   8      170.11      195.29      9.02 o 
   2  21   8       18.82       23.13      6.44 o 
  -8  22   8      106.67      108.37     14.67 o 
  -7  22   8       53.94       79.82      9.74 o 
  -6  22   8      239.63      238.08     14.08 o 
  -5  22   8       11.02       15.63      6.58 o 
  -4  22   8       17.29        9.84      6.41 o 
  -3  22   8       25.99       35.32      7.05 o 
  -2  22   8      247.83      250.48     17.14 o 
  -1  22   8      138.88      127.25      8.34 o 
   0  22   8        0.14        5.98      5.05 o 
   1  22   8      222.92      240.25      9.63 o 
   2  22   8        2.93       -4.69      6.27 o 
  -8  23   8       12.67       25.20     11.39 o 
  -7  23   8       17.48       15.21      9.41 o 
  -6  23   8      347.08      352.29     17.10 o 
  -5  23   8        0.02       -2.73      5.63 o 
  -4  23   8       70.97       63.70      8.31 o 
  -3  23   8       70.90       69.65      8.37 o 
  -2  23   8       13.94        9.18      5.54 o 
  -1  23   8       19.02       16.39      5.32 o 
   0  23   8        0.60       -3.08      4.72 o 
   1  23   8       17.26       25.86      5.70 o 
   2  23   8       17.17       15.74      7.11 o 
  -7  24   8        9.47       18.31      7.60 o 
  -6  24   8       68.33       67.93     13.67 o 
  -5  24   8        1.18       -1.82      5.88 o 
  -4  24   8       12.35        8.29      6.20 o 
  -3  24   8        7.59        8.98      6.80 o 
  -2  24   8      119.62      118.74      9.12 o 
  -1  24   8       54.51       54.30      6.59 o 
   0  24   8       31.39       27.76      5.87 o 
   1  24   8       28.15       32.18      6.04 o 
   2  24   8        8.70        3.17      8.08 o 
  -7  25   8       12.21        7.77      7.30 o 
  -6  25   8       12.38       23.43      8.01 o 
  -5  25   8        0.06       -4.23      5.78 o 
  -4  25   8       88.58       81.82      9.07 o 
  -3  25   8     1214.48     1148.95     25.44 o 
  -2  25   8        4.56       -4.34     11.05 o 
  -1  25   8        3.99        5.98      5.13 o 
   0  25   8       88.59       80.81      7.47 o 
   1  25   8        0.18       -7.75      5.17 o 
  -7  26   8        0.05       -3.72      6.95 o 
  -6  26   8       15.90       10.98      7.59 o 
  -5  26   8        6.54       18.39      6.78 o 
  -4  26   8        8.41       11.12      6.73 o 
  -3  26   8        4.59       18.92      7.71 o 
  -2  26   8       58.34       60.95      9.58 o 
  -1  26   8       28.47       18.23      5.82 o 
   0  26   8        8.51       11.09      5.51 o 
   1  26   8        3.53        1.70      5.80 o 
  -7  27   8       11.84        6.79      7.20 o 
  -6  27   8        4.86        2.92     10.01 o 
  -5  27   8        1.58       -4.20      6.56 o 
  -4  27   8        6.10        3.06      6.10 o 
  -3  27   8      115.46      119.13     10.36 o 
  -2  27   8        3.87        2.57      7.04 o 
  -1  27   8        0.86        5.93      9.49 o 
   0  27   8       28.32       33.71      7.05 o 
   1  27   8       13.52       10.61      7.03 o 
  -6  28   8        3.15        5.77      7.45 o 
  -5  28   8        0.19        0.26      7.35 o 
  -4  28   8        0.40       -3.99      6.06 o 
  -3  28   8       36.39       29.78     11.51 o 
  -2  28   8       51.24       72.61     10.30 o 
  -1  28   8        5.08       -1.64      5.99 o 
   0  28   8      213.76      236.00     12.47 o 
  -6  29   8      122.16      146.29     12.63 o 
  -5  29   8        1.12        0.66      7.44 o 
  -4  29   8       21.78       18.83      7.22 o 
  -3  29   8        1.38        7.99      7.36 o 
  -2  29   8       37.79       37.40     11.75 o 
  -1  29   8        3.00       -2.19      6.90 o 
   0  29   8      246.59      298.23     13.81 o 
  -5  30   8        0.01        1.23      7.04 o 
  -4  30   8        1.83       -1.84      6.78 o 
  -3  30   8      232.32      237.65     15.14 o 
  -2  30   8        5.45       -2.24      7.23 o 
  -1  30   8        2.56       -3.15      6.03 o 
   0  30   8      110.76      100.45     15.22 o 
  -5  31   8        8.87       10.85      7.88 o 
  -4  31   8        2.37        7.89      6.94 o 
  -3  31   8        6.28       11.78      8.03 o 
  -2  31   8      112.37      105.88     13.44 o 
  -1  31   8        0.02       -1.70      8.00 o 
  -4  32   8       58.70       74.08      9.23 o 
  -3  32   8       31.84       18.91      8.45 o 
  -2  32   8      369.47      385.31     21.70 o 
  -3  33   8      110.22       83.14     13.22 o 
  -9   1   9        4.78        7.03      5.81 o 
  -8   1   9        0.19       -3.75      6.25 o 
  -7   1   9        1.53        1.24      5.66 o 
  -6   1   9        6.62        2.52      6.70 o 
  -5   1   9        0.29        4.09      4.49 o 
  -4   1   9      110.13      122.00      8.51 o 
  -3   1   9      239.77      211.99      8.34 o 
  -2   1   9        6.52       -2.34      3.89 o 
  -1   1   9        8.43        0.05      4.06 o 
   0   1   9      103.63      101.67      6.09 o 
   1   1   9       28.71       32.00      4.55 o 
   2   1   9       17.39       11.78      6.16 o 
   3   1   9       20.87       31.17     16.42 o 
  -9   2   9       46.85       46.83      7.77 o 
  -8   2   9        4.10        6.61      6.47 o 
  -7   2   9       91.12       95.63     11.00 o 
  -6   2   9       27.85       32.36      6.76 o 
  -5   2   9       13.03       15.70      4.98 o 
  -4   2   9       73.21       62.04      5.75 o 
  -3   2   9       83.09       79.88      7.70 o 
  -2   2   9       95.18       89.48      6.03 o 
  -1   2   9       54.01       62.33      5.75 o 
   0   2   9       25.15       18.82      4.37 o 
   1   2   9       29.08       24.80      4.35 o 
   2   2   9        4.42        7.48      5.67 o 
   3   2   9        1.79        1.25     30.46 o 
  -9   3   9        6.60        4.06      6.27 o 
  -8   3   9        0.00       12.94      7.65 o 
  -7   3   9       10.01       17.06      6.13 o 
  -6   3   9       54.31       56.61      6.67 o 
  -5   3   9        0.00       -5.90      3.93 o 
  -4   3   9      159.14      155.68      7.65 o 
  -3   3   9      389.41      349.03     11.14 o 
  -2   3   9       32.17       31.72      5.33 o 
  -1   3   9        3.65        4.81      4.07 o 
   0   3   9      423.29      457.85     10.36 o 
   1   3   9      166.59      159.72      7.43 o 
   2   3   9       44.88       57.45     10.64 o 
   3   3   9       16.98       24.53     12.41 o 
  -9   4   9       78.92      111.63      9.79 o 
  -8   4   9        3.93       13.25      8.27 o 
  -7   4   9      111.75      106.89      8.94 o 
  -6   4   9        6.67        0.51      5.02 o 
  -5   4   9       23.17       26.84      4.52 o 
  -4   4   9      269.77      230.47      8.97 o 
  -3   4   9      216.02      191.26      7.32 o 
  -2   4   9      214.60      203.13      8.11 o 
  -1   4   9       18.74       16.02      4.54 o 
   0   4   9        0.29       -5.85      3.90 o 
   1   4   9      290.43      259.15      8.93 o 
   2   4   9       14.33       24.48      6.34 o 
   3   4   9       93.77      153.74     19.37 o 
  -9   5   9        4.41        6.54      6.26 o 
  -8   5   9        0.69       -8.62      5.74 o 
  -7   5   9        0.90        4.43      5.67 o 
  -6   5   9        0.45        2.40      5.10 o 
  -5   5   9        1.84       -2.62      3.81 o 
  -4   5   9       13.54        4.06      5.32 o 
  -3   5   9      136.08      116.42      5.89 o 
  -2   5   9       33.62       25.06      4.52 o 
  -1   5   9       33.71       30.28      4.96 o 
   0   5   9        6.17        2.48      4.20 o 
   1   5   9       24.77       26.74      4.75 o 
   2   5   9        5.86        7.40      5.77 o 
   3   5   9       22.93        3.65      9.81 o 
  -9   6   9       48.18       54.01      8.04 o 
  -8   6   9        0.04       -3.02      6.18 o 
  -7   6   9       90.44      100.17      8.79 o 
  -6   6   9       12.90       13.52      7.37 o 
  -5   6   9       68.31       61.59      5.22 o 
  -4   6   9      141.64      129.66      7.34 o 
  -3   6   9       86.45       84.62      5.32 o 
  -2   6   9      187.40      168.23      7.50 o 
  -1   6   9       57.11       43.37      5.32 o 
   0   6   9        2.48       -4.30      4.84 o 
   1   6   9        7.80        4.66      5.96 o 
   2   6   9        4.62        5.99      5.62 o 
   3   6   9      123.37      147.10     12.68 o 
  -9   7   9       65.88       76.98      8.86 o 
  -8   7   9        0.07       -3.64      6.03 o 
  -7   7   9        0.02        0.40      5.40 o 
  -6   7   9       51.31       46.88      6.29 o 
  -5   7   9       15.81       15.03      4.62 o 
  -4   7   9        1.08        3.94      4.28 o 
  -3   7   9        3.85        9.52      3.53 o 
  -2   7   9      103.07      100.86      6.16 o 
  -1   7   9       83.03       78.81      6.23 o 
   0   7   9        7.56        7.64      4.63 o 
   1   7   9       21.55       25.45      4.68 o 
   2   7   9       35.52       36.27      7.97 o 
   3   7   9        1.07        8.54     15.53 o 
  -9   8   9        2.22        4.38      6.60 o 
  -8   8   9        5.14        4.90      6.58 o 
  -7   8   9       20.53       25.45      9.23 o 
  -6   8   9       20.57       22.32      5.58 o 
  -5   8   9      165.23      167.68      7.84 o 
  -4   8   9        5.88        9.27      4.38 o 
  -3   8   9       29.31       28.17      4.21 o 
  -2   8   9        0.07       -4.04      4.10 o 
  -1   8   9      174.11      161.88      8.42 o 
   0   8   9       67.41       68.40      6.37 o 
   1   8   9       17.67       12.05      4.49 o 
   2   8   9       64.39       82.67      8.28 o 
   3   8   9        1.29       -3.13      7.27 o 
  -9   9   9       18.93       26.01      7.32 o 
  -8   9   9        0.24       -0.20      6.37 o 
  -7   9   9        0.76       -5.39      6.25 o 
  -6   9   9       92.45      109.02      7.81 o 
  -5   9   9       94.58       86.51      6.31 o 
  -4   9   9        5.25        6.75      4.07 o 
  -3   9   9        1.71       -0.98      3.49 o 
  -2   9   9       11.51        6.11      4.45 o 
  -1   9   9        8.89        3.89      4.76 o 
   0   9   9        4.78        9.94      4.76 o 
   1   9   9        0.09        4.49      4.20 o 
   2   9   9       23.35       29.25      6.59 o 
  -9  10   9        7.79       21.76      7.38 o 
  -8  10   9        5.07       -0.04      6.37 o 
  -7  10   9        0.73       -4.57      6.10 o 
  -6  10   9       40.99       54.28      6.47 o 
  -5  10   9      160.05      183.18      8.77 o 
  -4  10   9       68.98       70.42      5.61 o 
  -3  10   9        4.38       -1.25      3.74 o 
  -2  10   9       10.10        6.30      4.80 o 
  -1  10   9       58.88       40.19      5.78 o 
   0  10   9       32.92       36.41      5.80 o 
   1  10   9       55.84       67.52      6.38 o 
   2  10   9      115.54      144.49      9.82 o 
  -9  11   9        5.30       -2.63      8.52 o 
  -8  11   9       15.81       15.83      8.70 o 
  -7  11   9       13.62        7.29      9.41 o 
  -6  11   9       18.20       21.30      5.58 o 
  -5  11   9       14.86        9.61      4.45 o 
  -4  11   9       33.14       35.42      4.92 o 
  -3  11   9        0.13       -1.92      4.35 o 
  -2  11   9      136.51      127.30      7.78 o 
  -1  11   9       14.03       14.05      5.21 o 
   0  11   9       24.22       16.23      5.12 o 
   1  11   9       18.96       19.12      9.35 o 
   2  11   9        4.13        9.16      5.96 o 
  -9  12   9        2.52        4.21      6.81 o 
  -8  12   9        5.41        1.28      6.79 o 
  -7  12   9        7.29        1.48     10.98 o 
  -6  12   9        2.86       10.78      5.53 o 
  -5  12   9      194.83      187.39      8.21 o 
  -4  12   9       22.45       29.77      4.79 o 
  -3  12   9        4.06       -2.76      4.32 o 
  -2  12   9        5.74       -0.35      4.53 o 
  -1  12   9       11.90       12.20      4.97 o 
   0  12   9        4.35       10.82      4.83 o 
   1  12   9        1.83       -0.05      4.66 o 
   2  12   9      160.44      184.85     14.52 o 
  -9  13   9        7.41       14.28      7.16 o 
  -8  13   9       12.19        6.95      6.66 o 
  -7  13   9       58.98       59.73      7.76 o 
  -6  13   9        6.43        6.79      5.30 o 
  -5  13   9       19.49       21.16      4.86 o 
  -4  13   9       82.97       74.73      6.05 o 
  -3  13   9        2.79        2.48      6.06 o 
  -2  13   9       97.82       94.91      7.15 o 
  -1  13   9       10.21        7.84      4.76 o 
   0  13   9       10.42       16.87      5.02 o 
   1  13   9       12.98       19.59      5.20 o 
   2  13   9      233.96      257.78     12.54 o 
  -8  14   9       31.44       48.43     11.34 o 
  -7  14   9        8.91       19.09      6.39 o 
  -6  14   9        8.66        9.56      6.21 o 
  -5  14   9      396.96      387.48     11.45 o 
  -4  14   9        2.79       -1.17      4.67 o 
  -3  14   9       20.74       12.39      4.73 o 
  -2  14   9        9.75       16.32      6.61 o 
  -1  14   9        7.85        4.89      5.46 o 
   0  14   9       27.88       27.31      8.45 o 
   1  14   9        0.00        3.10      5.05 o 
   2  14   9      203.82      247.36     16.29 o 
  -8  15   9      143.93      162.87     16.23 o 
  -7  15   9       66.51       64.65      7.96 o 
  -6  15   9        0.14       -5.46      5.81 o 
  -5  15   9        4.64        4.37      5.25 o 
  -4  15   9       68.86       73.00      7.43 o 
  -3  15   9       22.18       28.82      5.62 o 
  -2  15   9       32.83       32.83      5.67 o 
  -1  15   9       12.42       18.56      5.11 o 
   0  15   9        9.00        7.46      4.83 o 
   1  15   9       18.18       15.94      6.84 o 
   2  15   9       82.68       76.08      9.56 o 
  -8  16   9        1.62        4.05      6.90 o 
  -7  16   9        9.09       14.46      6.32 o 
  -6  16   9       27.84       34.13      7.22 o 
  -5  16   9      190.01      195.18     11.68 o 
  -4  16   9        1.80        3.10      5.02 o 
  -3  16   9        0.01        0.37      4.72 o 
  -2  16   9       32.82       19.55      5.76 o 
  -1  16   9      115.14      116.00      7.63 o 
   0  16   9       30.59       38.56      5.68 o 
   1  16   9       28.32       40.32      5.82 o 
   2  16   9       38.57       39.38      8.05 o 
  -8  17   9       47.12       53.35      9.19 o 
  -7  17   9       16.72        1.29      5.99 o 
  -6  17   9       25.88       26.58      6.97 o 
  -5  17   9        4.90        0.70      6.23 o 
  -4  17   9       63.71       70.05      7.73 o 
  -3  17   9       10.84       17.51      5.32 o 
  -2  17   9       19.45       16.50      7.45 o 
  -1  17   9       11.36        8.70      5.11 o 
   0  17   9        7.02       -0.17      4.87 o 
   1  17   9       30.69       51.82      6.58 o 
   2  17   9       36.96       42.26      9.51 o 
  -8  18   9       20.51       14.87      7.68 o 
  -7  18   9        1.19       -1.60      6.81 o 
  -6  18   9        0.74        9.38      6.13 o 
  -5  18   9       40.74       31.92      7.05 o 
  -4  18   9      228.02      226.46     12.79 o 
  -3  18   9       28.04       20.50      5.30 o 
  -2  18   9       32.63       32.13      6.34 o 
  -1  18   9       66.09       75.47      7.25 o 
   0  18   9       38.36       54.06      7.71 o 
   1  18   9        6.85        4.76      5.25 o 
  -8  19   9        0.00       -7.71      7.92 o 
  -7  19   9        0.30       -0.70     12.51 o 
  -6  19   9       20.02       21.92      7.79 o 
  -5  19   9        0.96        3.30      7.05 o 
  -4  19   9      129.01      124.92     10.33 o 
  -3  19   9        2.46       -2.10      5.10 o 
  -2  19   9        8.43       14.05      5.38 o 
  -1  19   9       74.47       80.41      7.53 o 
   0  19   9        0.40       -8.42      5.61 o 
   1  19   9       35.49       31.96      6.23 o 
  -8  20   9      103.97      114.65     13.17 o 
  -7  20   9        1.43        1.55      8.09 o 
  -6  20   9        3.84        9.48      7.13 o 
  -5  20   9       77.02       72.65      8.86 o 
  -4  20   9       16.33       15.16      7.39 o 
  -3  20   9       13.21       10.56      5.52 o 
  -2  20   9       32.45       34.53      7.67 o 
  -1  20   9       12.95       21.79      7.24 o 
   0  20   9       21.11       20.45      5.91 o 
   1  20   9       19.91        8.70      5.62 o 
  -7  21   9       64.13       74.85      9.75 o 
  -6  21   9       29.37       46.35      9.35 o 
  -5  21   9        7.73       11.45      6.64 o 
  -4  21   9       60.70       63.14      8.58 o 
  -3  21   9       15.96       18.64      7.65 o 
  -2  21   9        0.02       -4.71      5.25 o 
  -1  21   9      130.69      131.53      8.83 o 
   0  21   9        5.49        2.27      5.13 o 
   1  21   9       53.56       70.13      7.40 o 
  -7  22   9       12.39       21.68      8.00 o 
  -6  22   9        2.01        2.11      7.49 o 
  -5  22   9       78.48       89.06      9.23 o 
  -4  22   9        0.71       -5.26      6.02 o 
  -3  22   9        8.18        4.66      7.72 o 
  -2  22   9       74.44       81.69      8.72 o 
  -1  22   9       15.06       11.00      5.98 o 
   0  22   9       21.50       16.20      5.75 o 
   1  22   9        0.23       16.69      7.04 o 
  -7  23   9        0.40        4.29      7.17 o 
  -6  23   9       11.76       11.80      7.74 o 
  -5  23   9        1.14        1.17      6.16 o 
  -4  23   9       18.89       24.32      7.25 o 
  -3  23   9       22.03       13.57      7.98 o 
  -2  23   9        9.53       14.29      7.30 o 
  -1  23   9        0.81        0.10      5.01 o 
   0  23   9        0.58       -4.13      5.03 o 
  -7  24   9       20.15       35.14      8.70 o 
  -6  24   9        4.50       17.78      7.78 o 
  -5  24   9       26.05       18.15      7.11 o 
  -4  24   9       44.30       40.91      8.02 o 
  -3  24   9       26.24       23.66      9.33 o 
  -2  24   9       27.72       25.31      8.51 o 
  -1  24   9        7.18        3.92      5.48 o 
   0  24   9       58.73       59.30      7.21 o 
  -6  25   9       13.01        4.05     12.06 o 
  -5  25   9       21.40       25.90     16.09 o 
  -4  25   9       36.84       25.04      7.53 o 
  -3  25   9      132.01      135.48     14.79 o 
  -2  25   9       10.37        3.40      9.14 o 
  -1  25   9        9.24       10.08      5.76 o 
   0  25   9      111.39      140.90     13.60 o 
  -6  26   9       23.59       15.17      8.41 o 
  -5  26   9        0.01       -9.38      6.26 o 
  -4  26   9        5.42        2.92      6.68 o 
  -3  26   9       14.16       15.75     14.36 o 
  -2  26   9        2.61       -8.48      7.02 o 
  -1  26   9        1.99       -0.85      5.21 o 
  -5  27   9        5.05        9.56      7.27 o 
  -4  27   9        6.19        9.55      7.29 o 
  -3  27   9        7.69        2.75      8.68 o 
  -2  27   9        0.03       -0.89      7.85 o 
  -1  27   9        0.07        2.93      6.44 o 
  -5  28   9        3.15       11.84      7.94 o 
  -4  28   9       32.60       33.48      8.25 o 
  -3  28   9        7.83        3.22      9.37 o 
  -2  28   9       11.57        6.83      7.91 o 
  -4  29   9       11.53        5.23      7.33 o 
  -3  29   9        1.57        5.79      9.56 o 
  -9   0  10        0.24       -9.77      8.28 o 
  -8   0  10       14.69       23.28     19.62 o 
  -7   0  10      216.61      240.79     18.30 o 
  -6   0  10       36.31       18.85     13.27 o 
  -5   0  10        0.15        2.73      5.85 o 
  -4   0  10      421.63      494.80     19.03 o 
  -3   0  10        0.56        0.65      5.94 o 
  -2   0  10       48.05       45.01      8.62 o 
  -1   0  10      120.52      129.10     12.21 o 
   0   0  10       30.44       45.06      7.25 o 
   1   0  10       14.67       -2.59      7.90 o 
  -9   1  10       11.32        7.81      6.59 o 
  -8   1  10        7.53       11.31      7.20 o 
  -7   1  10        1.82        9.15      5.72 o 
  -6   1  10        7.43        6.32      6.40 o 
  -5   1  10        5.20        2.34      4.20 o 
  -4   1  10      143.75      131.64      8.24 o 
  -3   1  10        5.63        0.68      4.30 o 
  -2   1  10        9.02        7.45      4.97 o 
  -1   1  10        0.07        5.19      4.15 o 
   0   1  10       63.49       58.95      5.42 o 
   1   1  10       38.03       36.99      5.02 o 
  -9   2  10        0.03        5.17      8.71 o 
  -8   2  10        3.91        1.87      7.13 o 
  -7   2  10        0.74        6.06      5.44 o 
  -6   2  10       10.55        0.06      6.24 o 
  -5   2  10        0.07       -4.32      4.40 o 
  -4   2  10      558.85      538.89     16.51 o 
  -3   2  10       48.14       38.12      5.28 o 
  -2   2  10       43.88       34.15      5.89 o 
  -1   2  10      170.42      192.96      8.84 o 
   0   2  10       67.81       70.31      6.35 o 
   1   2  10        3.77        3.61      4.35 o 
  -9   3  10        0.11        8.49      7.21 o 
  -8   3  10        0.14       -4.18      6.70 o 
  -7   3  10       78.34       89.12      7.91 o 
  -6   3  10        2.05       -7.62      5.08 o 
  -5   3  10       17.90       10.19      4.91 o 
  -4   3  10      161.93      185.48      9.50 o 
  -3   3  10       11.99       11.83      4.49 o 
  -2   3  10        4.83       10.11      4.72 o 
  -1   3  10       62.59       74.65      6.32 o 
   0   3  10      109.15      105.85      6.46 o 
   1   3  10        1.57       -0.66      4.74 o 
  -9   4  10        4.43       -1.73     10.55 o 
  -8   4  10        4.88       -0.99      6.63 o 
  -7   4  10        7.64        9.22      6.21 o 
  -6   4  10       13.46       14.43      5.88 o 
  -5   4  10        7.68       -0.31      4.54 o 
  -4   4  10       96.13       98.38     15.36 o 
  -3   4  10      343.04      336.50     10.60 o 
  -2   4  10       15.50       12.84      5.93 o 
  -1   4  10        1.58        0.24      4.51 o 
   0   4  10        1.13       -0.98      3.96 o 
   1   4  10        4.28        5.77      4.47 o 
  -9   5  10       38.93       50.15      8.62 o 
  -8   5  10       37.16       36.30     10.44 o 
  -7   5  10        0.10        6.19      7.16 o 
  -6   5  10        5.58        0.43      5.87 o 
  -5   5  10       35.30       26.98      5.77 o 
  -4   5  10        3.40        8.40      6.68 o 
  -3   5  10      600.44      563.78     13.44 o 
  -2   5  10       52.38       52.15      5.71 o 
  -1   5  10       83.30       84.53      6.73 o 
   0   5  10        0.14       -5.87      3.91 o 
   1   5  10       62.61       62.92      5.88 o 
  -8   6  10        8.31       25.31      7.72 o 
  -7   6  10        8.59        3.61      6.06 o 
  -6   6  10       48.90       36.73      6.74 o 
  -5   6  10       47.88       39.78      7.74 o 
  -4   6  10      151.60      153.62      8.82 o 
  -3   6  10      203.79      198.78      8.00 o 
  -2   6  10       13.43       12.99      4.78 o 
  -1   6  10       32.50       24.07      4.99 o 
   0   6  10       58.31       63.80      6.06 o 
   1   6  10        3.43       11.95      5.13 o 
  -8   7  10        1.64       -1.08      8.29 o 
  -7   7  10        1.77       -0.20      5.79 o 
  -6   7  10       18.19       15.52      6.15 o 
  -5   7  10       49.13       62.37      8.19 o 
  -4   7  10        0.41       -0.71      5.34 o 
  -3   7  10       91.15       98.16      6.22 o 
  -2   7  10       75.49       80.17      6.46 o 
  -1   7  10        1.52        7.18      4.80 o 
   0   7  10       27.64       31.54      5.71 o 
   1   7  10      118.40      132.16      7.49 o 
  -8   8  10        0.03       13.89      7.04 o 
  -7   8  10       69.67       94.70     10.48 o 
  -6   8  10        1.91        3.67      6.11 o 
  -5   8  10      212.69      237.26     11.55 o 
  -4   8  10        0.47       -1.61      4.98 o 
  -3   8  10       14.48        8.56      4.31 o 
  -2   8  10       81.23       80.93      6.52 o 
  -1   8  10       49.64       58.36      6.76 o 
   0   8  10        1.00        4.92      5.75 o 
   1   8  10        1.03        2.32      4.63 o 
  -8   9  10       10.65        4.05      7.05 o 
  -7   9  10        0.05       -3.48     14.98 o 
  -6   9  10       59.08       48.50      8.82 o 
  -5   9  10      294.21      317.25     17.35 o 
  -4   9  10       14.56       12.99      6.37 o 
  -3   9  10        8.18        2.27      4.20 o 
  -2   9  10        2.74        7.15      4.94 o 
  -1   9  10        6.39        0.56      4.85 o 
   0   9  10        9.19        7.98      5.16 o 
   1   9  10        8.76        8.37      4.91 o 
  -8  10  10       15.83       27.32      7.98 o 
  -7  10  10      126.18      144.19     14.69 o 
  -6  10  10       93.55       75.36      8.68 o 
  -5  10  10      336.39      335.12     12.14 o 
  -4  10  10       68.68       66.45      6.87 o 
  -3  10  10      167.09      151.82      8.27 o 
  -2  10  10        0.00        0.15      4.71 o 
  -1  10  10       86.05       90.14      7.26 o 
   0  10  10        7.74        8.82      5.22 o 
   1  10  10      158.44      161.44      8.68 o 
  -8  11  10        2.71        0.19      7.20 o 
  -7  11  10        0.49        6.81     15.35 o 
  -6  11  10       17.84       24.75      7.11 o 
  -5  11  10      365.35      395.03     17.05 o 
  -4  11  10       38.74       39.90      6.10 o 
  -3  11  10       59.83       51.95      5.99 o 
  -2  11  10      208.53      173.29      9.30 o 
  -1  11  10       52.28       64.23     10.08 o 
   0  11  10        0.03       -1.04      4.62 o 
   1  11  10       18.70       25.18      6.99 o 
  -8  12  10       57.04       47.24     14.28 o 
  -7  12  10      113.23      126.33     13.59 o 
  -6  12  10       12.33       18.03      9.21 o 
  -5  12  10        1.01        1.45      5.77 o 
  -4  12  10       59.84       48.93      6.34 o 
  -3  12  10      142.38      136.62      7.84 o 
  -2  12  10       13.60        6.35      5.16 o 
  -1  12  10       37.05       32.85      5.89 o 
   0  12  10        3.44        3.61      4.96 o 
   1  12  10        5.89        8.15      5.02 o 
  -8  13  10        0.07       -5.25     20.36 o 
  -7  13  10        5.98        8.55      7.67 o 
  -6  13  10        0.12       -4.45      6.14 o 
  -5  13  10      110.65      100.13      8.37 o 
  -4  13  10       17.82       10.64      7.35 o 
  -3  13  10      112.22      135.87      9.02 o 
  -2  13  10      326.09      296.70     11.34 o 
  -1  13  10       67.31       72.45      8.69 o 
   0  13  10        1.40        2.40      5.01 o 
   1  13  10       21.22       37.25      7.60 o 
  -8  14  10       26.43       20.38      9.42 o 
  -7  14  10       28.30       37.44      8.79 o 
  -6  14  10       98.36      118.84     10.24 o 
  -5  14  10        0.09        6.17      5.65 o 
  -4  14  10       20.02       23.22      6.10 o 
  -3  14  10        8.79        4.70      4.88 o 
  -2  14  10       54.24       54.37      6.57 o 
  -1  14  10       12.53        2.37      5.00 o 
   0  14  10        3.81       -0.09      5.02 o 
  -8  15  10       13.84       -2.83     12.92 o 
  -7  15  10       18.71       17.11      8.32 o 
  -6  15  10      274.67      313.59     14.94 o 
  -5  15  10       29.85       30.83      7.47 o 
  -4  15  10        1.05       -4.49      5.58 o 
  -3  15  10        0.58        2.77      5.79 o 
  -2  15  10       76.95       70.12      7.17 o 
  -1  15  10       35.14       47.84      8.31 o 
   0  15  10        0.43       -2.34      5.00 o 
  -7  16  10        6.97        3.42      8.06 o 
  -6  16  10      222.82      197.76     15.24 o 
  -5  16  10       66.14       51.16      8.26 o 
  -4  16  10        0.71       -4.73      5.25 o 
  -3  16  10        0.37       -1.57      6.79 o 
  -2  16  10       24.95       26.74      6.42 o 
  -1  16  10       23.91       13.83      5.43 o 
   0  16  10        0.02        7.34      5.96 o 
  -7  17  10       13.09       15.05      7.96 o 
  -6  17  10      177.18      173.10     11.84 o 
  -5  17  10       29.80       33.12      7.80 o 
  -4  17  10        0.99        3.33      5.90 o 
  -3  17  10       51.56       36.84      7.91 o 
  -2  17  10       11.83       18.57      6.22 o 
  -1  17  10        3.18       11.46      5.76 o 
   0  17  10        3.49        1.85      5.52 o 
  -7  18  10       49.87       39.54      8.81 o 
  -6  18  10      126.20      149.71     12.82 o 
  -5  18  10       29.50       29.53      8.40 o 
  -4  18  10       24.61       13.08      7.14 o 
  -3  18  10       24.77       30.45      7.70 o 
  -2  18  10       37.19       44.03      6.83 o 
  -1  18  10        9.19        3.29      5.56 o 
   0  18  10        0.41        1.96      5.20 o 
  -7  19  10        2.26        9.22      9.56 o 
  -6  19  10       74.89       79.36     10.52 o 
  -5  19  10        2.46       -5.63      6.32 o 
  -4  19  10        4.11       -7.82      6.43 o 
  -3  19  10        0.87        9.54      7.18 o 
  -2  19  10        1.67        4.17      5.54 o 
  -1  19  10      120.09      110.09      8.87 o 
   0  19  10        9.65        9.92      7.33 o 
  -6  20  10        0.00       11.76      7.44 o 
  -5  20  10        4.95       -0.41      6.50 o 
  -4  20  10        2.60        9.63      6.76 o 
  -3  20  10       11.14        9.09      9.33 o 
  -2  20  10       40.41       40.69      6.86 o 
  -1  20  10      107.91       96.52      8.61 o 
  -6  21  10       38.91       29.68     10.95 o 
  -5  21  10        2.67       -2.67      6.29 o 
  -4  21  10        6.84       17.92      7.34 o 
  -3  21  10       57.62       67.20     12.65 o 
  -2  21  10       16.10       14.80      6.72 o 
  -1  21  10        5.45        8.84      5.65 o 
  -6  22  10       10.11        5.18      7.86 o 
  -5  22  10       38.27       38.31      8.15 o 
  -4  22  10      151.45      137.39     12.11 o 
  -3  22  10        0.38       14.86      9.80 o 
  -2  22  10        2.94        1.79      5.59 o 
  -1  22  10        0.10       -4.38      5.92 o 
  -5  23  10        8.25        5.92      7.06 o 
  -4  23  10       37.25       40.49      8.29 o 
  -3  23  10        5.47        2.47      9.18 o 
  -2  23  10        0.00        2.34      6.44 o 
  -5  24  10       49.56       48.48      8.88 o 
  -4  24  10        3.58        8.70      8.25 o 
  -3  24  10        1.75       12.87     17.08 o 
  -2  24  10        0.45       -1.06      8.46 o 
  -4  25  10       21.34       22.15      8.88 o 
  -8   1  11        0.11      -13.17      8.78 o 
  -7   1  11        0.20       -2.52      6.75 o 
  -6   1  11        6.32        1.92      5.26 o 
  -5   1  11       23.85       20.38      5.90 o 
  -4   1  11        0.02        4.98      5.44 o 
  -3   1  11        0.11        1.99      5.23 o 
  -2   1  11       11.60       15.77      5.11 o 
  -1   1  11        0.16       -0.47      4.32 o 
   0   1  11        0.72       -1.23      4.88 o 
  -8   2  11       17.29        2.28     14.34 o 
  -7   2  11       11.58       13.27      8.63 o 
  -6   2  11        7.14       10.61      6.32 o 
  -5   2  11        1.10        5.17      5.42 o 
  -4   2  11       88.95       96.33     12.04 o 
  -3   2  11       10.12        7.56      5.44 o 
  -2   2  11       15.84       14.62      5.13 o 
  -1   2  11        0.68       -0.77      4.34 o 
   0   2  11       55.77       54.31      6.64 o 
  -8   3  11        2.66      -12.06      8.62 o 
  -7   3  11        3.03       -5.11      5.54 o 
  -6   3  11       18.16       16.11      6.37 o 
  -5   3  11        2.94       -2.42      4.98 o 
  -4   3  11       33.94       40.33      6.63 o 
  -3   3  11        6.71        5.40      4.74 o 
  -2   3  11       71.96       74.67      6.82 o 
  -1   3  11        0.05       -3.18      4.34 o 
   0   3  11       61.44       86.04      8.11 o 
  -8   4  11       35.62       51.27     11.66 o 
  -7   4  11       47.11       49.90      7.47 o 
  -6   4  11       14.24       17.03      6.61 o 
  -5   4  11       32.54       32.32      7.76 o 
  -4   4  11        0.13       -0.40      5.26 o 
  -3   4  11        4.71       12.36      5.35 o 
  -2   4  11       53.32       46.85      6.26 o 
  -1   4  11        1.64        3.39      4.41 o 
   0   4  11       25.92       32.64      6.65 o 
  -8   5  11       13.73       13.72     15.59 o 
  -7   5  11        0.20        0.84      6.74 o 
  -6   5  11        2.20        3.30      5.73 o 
  -5   5  11        4.93       10.17      5.41 o 
  -4   5  11        0.07       -3.21      4.91 o 
  -3   5  11      115.01      117.41      8.45 o 
  -2   5  11       54.05       57.58      8.63 o 
  -1   5  11       19.67       14.66      5.24 o 
   0   5  11       37.01       29.09      6.54 o 
  -7   6  11       92.93      106.11     10.09 o 
  -6   6  11        0.00       -5.24      5.55 o 
  -5   6  11       80.27       76.22      7.48 o 
  -4   6  11       95.79       91.88      7.31 o 
  -3   6  11      198.10      195.34     10.18 o 
  -2   6  11      155.82      154.92      8.56 o 
  -1   6  11        7.69       15.37      6.49 o 
   0   6  11       22.37       30.17      6.48 o 
  -7   7  11        7.75       16.01      8.49 o 
  -6   7  11        0.07        7.22      6.03 o 
  -5   7  11        2.99        4.18      6.45 o 
  -4   7  11       17.87       20.18      5.45 o 
  -3   7  11        0.01        4.11      5.14 o 
  -2   7  11        9.89       15.04      5.22 o 
  -1   7  11        7.31       13.16      6.63 o 
  -7   8  11       87.20       96.25     11.62 o 
  -6   8  11        6.20       14.91      7.08 o 
  -5   8  11       22.61       28.47      6.20 o 
  -4   8  11        8.47       10.15      4.95 o 
  -3   8  11      113.46      130.48      8.70 o 
  -2   8  11      136.39      128.83      8.83 o 
  -1   8  11        2.94        8.02      6.17 o 
  -7   9  11       36.22       36.21      9.59 o 
  -6   9  11       19.89       28.53      7.56 o 
  -5   9  11       27.45       26.54      6.31 o 
  -4   9  11        5.20       -0.62      4.84 o 
  -3   9  11        2.43       -2.78      5.59 o 
  -2   9  11        7.40       -0.16      5.00 o 
  -1   9  11        7.06       10.28      7.10 o 
  -7  10  11       16.09       13.72      8.70 o 
  -6  10  11        8.07       19.09      6.48 o 
  -5  10  11        3.96        8.55      5.75 o 
  -4  10  11        1.06       -3.50      4.69 o 
  -3  10  11       16.98       22.74      6.20 o 
  -2  10  11       10.77       11.79      5.38 o 
  -1  10  11        0.99       -8.77      5.85 o 
  -7  11  11       26.14       45.75     13.86 o 
  -6  11  11        3.17        7.75      6.80 o 
  -5  11  11        0.22        2.29      6.16 o 
  -4  11  11       12.19       11.10      5.22 o 
  -3  11  11        1.57       -6.28      5.07 o 
  -2  11  11       40.27       47.74      6.71 o 
  -1  11  11        0.56        2.18      8.45 o 
  -7  12  11       17.70       23.59      8.98 o 
  -6  12  11        0.01        0.13      6.96 o 
  -5  12  11        4.27        7.07      6.28 o 
  -4  12  11        1.73        4.62      5.74 o 
  -3  12  11       19.17       15.59      6.05 o 
  -2  12  11       74.77       61.32      7.10 o 
  -1  12  11        0.50       12.58      6.69 o 
  -7  13  11        1.24       17.09      8.52 o 
  -6  13  11       10.00        9.37      7.43 o 
  -5  13  11        9.13        8.62      6.14 o 
  -4  13  11        0.45        0.60      5.27 o 
  -3  13  11       12.20        6.65      5.87 o 
  -2  13  11       21.87       21.80      8.26 o 
  -1  13  11        9.92       12.22      7.71 o 
  -6  14  11       21.47       22.29      8.69 o 
  -5  14  11        0.20        1.38      6.84 o 
  -4  14  11        0.19        4.45      5.69 o 
  -3  14  11        0.70       -7.84      5.23 o 
  -2  14  11        0.30        9.75      8.86 o 
  -6  15  11        0.22        4.69      7.76 o 
  -5  15  11       23.42       21.56     12.91 o 
  -4  15  11        0.01        4.78      5.76 o 
  -3  15  11       13.78       10.67     10.03 o 
  -2  15  11        2.15        5.58      6.14 o 
  -6  16  11       33.57       23.94      7.89 o 
  -5  16  11        1.89        7.53      7.14 o 
  -4  16  11        1.02       -9.22      6.15 o 
  -3  16  11       31.00       34.60      8.66 o 
  -2  16  11        9.72       10.36      6.89 o 
  -5  17  11        5.48       15.58      8.82 o 
  -4  17  11       14.31       20.64     10.56 o 
  -3  17  11        0.21       -0.57      7.24 o 
  -5  18  11       11.01       20.02      7.93 o 
  -4  18  11        0.39       -3.10      8.99 o 
  -3  18  11       16.92       12.84      7.85 o 
  -4  19  11       25.54       28.94     11.29 o 
  -6   0  12       19.62       30.80     12.25 o 
  -5   0  12       60.49       47.14     10.08 o 
  -4   0  12        2.17        2.89     15.46 o 
  -3   0  12       14.93       20.41     16.69 o 
  -6   1  12        0.19       -2.52      6.42 o 
  -5   1  12       79.31       86.80      9.34 o 
  -4   1  12       27.98       26.90     13.05 o 
  -3   1  12        0.01        2.32      9.82 o 
  -6   2  12       10.74       10.93      6.76 o 
  -5   2  12       73.10      107.67     10.61 o 
  -4   2  12        0.21       24.07     12.17 o 
  -3   2  12       13.97       14.30     12.69 o 
  -6   3  12        5.78       -2.52      6.19 o 
  -5   3  12      153.56      163.03     12.43 o 
  -4   3  12      195.24      168.40     20.27 o 
  -3   3  12        5.04        6.22     12.83 o 
  -5   4  12      173.64      177.49     12.03 o 
  -4   4  12      281.89      315.07     22.28 o 
  -3   4  12       19.88       32.63     14.50 o 
  -5   5  12      142.00      159.31     12.34 o 
  -4   5  12       53.23       78.03     11.10 o 
  -3   5  12        1.62       -7.58     12.13 o 
  -5   6  12       20.12       26.49      6.49 o 
  -4   6  12       74.31       82.18     11.87 o 
  -5   7  12        0.55        5.92      6.04 o 
  -4   7  12       28.64       24.37      8.85 o 
  -4   8  12        3.31       -2.04      9.93 o 
                                                 
